# Supplementary material for: Abiotic Stress Phenotypes Are Associated with Conserved Genes Derived from Transposable Elements
Source: Front Plant Sci. 2017 Nov 28;8:2027. doi: 10.3389/fpls.2017.02027 (PMC5715367; doi:10.3389/fpls.2017.02027)
Supplement: Supplementary file 1 [file Table1.XLSX]

## Sheet: Sheet1
Stock ID	Polymorphism ID	Product Size	Pair Any Compl	Pair 3 Compl	Diff TM	LP Sequence	LP Len	LP TM	LP GC	LP Self Any Compl	LP 3 Compl	RP Sequence	RP Len	RP TM	RP GC	RP Self Any Compl	RP 3 Compl	Insertion Chr	Insertion Pos	BP RP Product Size
CS65453	SAIL_400_H02	1265	0	0	0.62	TGCCGGTTGCTAACATTTAAC	21	60.01	42.86	0.62	0	GAAGATGGGATTTGACCACTG	21	59.4	47.62	0.62	0	chr2	6507594	504-804
CS801348	SAIL_26_F04	1081	0	0	0.1	TAAAATAAACAAAATGCGCGG	21	59.98	33.33	0.1	0	AAATGAAGGTGGTGGTGACTG	21	59.88	47.62	0.1	0	chr1	634898	460-760
CS802708	SAIL_58_A12	1143	0	0	0.23	CAACTGAGCAGCAAATCCTTC	21	60.01	47.62	0.23	0	TCTTCTGTCGAACATTGGGAG	21	60.24	47.62	0.23	0	chr1	1064319	460-760
CS804548	SAIL_95_B01	1132	0	0	0.23	TTGAGCCAAATTGTGAAAACC	21	59.97	38.1	0.23	0	AAAGTGGTCCATAGGGAATCG	21	60.19	47.62	0.23	0	chr1	21678719	440-740
CS807311	SAIL_151_B09	1241	0	0	0.03	GTCTCCGGTACATTTCCTTCC	21	59.82	52.38	0.03	0	TTGTTGGGTAATTGCTATGCC	21	59.85	42.86	0.03	0	chr1	30102600	500-800
CS808782	SAIL_184_D08	1229	0	0	0.06	CTCAACCTTTTCTGCTTGCAG	21	60.18	47.62	0.06	0	TCCATAGCAACTGTTTGGGAG	21	60.12	47.62	0.06	0	chr3	5907247	441-741
CS809270	SAIL_197_G06	1165	0	0	1.55	TTTGAATTGAAGCACAAATTGG	22	59.98	31.82	1.55	0	TTTGGTTTTGGTTGATGTTTG	21	58.42	33.33	1.55	0	chr3	20049360	430-730
CS810284	SAIL_222_C12	1326	0	0	0.07	CTAGAGCATGCCTTGTGGTTC	21	59.89	52.38	0.07	0	TGATTTTATTTTTCGGTTGCG	21	59.96	33.33	0.07	0	chr1	8652009	601-901
CS810888	SAIL_235_A06	1160	0	0	1.25	AAACTAATTAACGCAACTTGATGG	24	58.74	33.33	1.25	0	AGAGAGGATACTCGGCGAGAC	21	59.99	57.14	1.25	0	chr4	12479808	524-824
CS811178	SAIL_241_B05	1159	0	0	0.26	TTTGAATTGAAGCACAAATTGG	22	59.98	31.82	0.26	0	TTTGGTTGATGTTTGATTTTGG	22	59.71	31.82	0.26	0	chr3	20049386	450-750
CS812058	SAIL_258_B08	1291	0	0	0.81	CACCATTGACCAACGTTAAGG	21	60.27	47.62	0.81	0	CCGGTACTCGAACCATCATAG	21	59.46	52.38	0.81	0	chr5	13831170	596-896
CS813084	SAIL_283_C08	1310	0	0	0.52	ATCATCTCTCGATTGAAAGCG	21	59.42	42.86	0.52	0	TTGATCTAGTGGCCATGAACC	21	59.95	47.62	0.52	0	chr4	12479556	577-877
CS817677	SAIL_384_F07	1293	0	0	0.26	TTGCATTGAGAGATTGGTTCC	21	60.07	42.86	0.26	0	TTCTATGGTTTGGTCGAATGG	21	59.81	42.86	0.26	0	chr4	8578346	556-856
CS819425	SAIL_421_A08	1217	0	0	0.59	CTGGTCCATAGAAAACATCGG	21	59.44	47.62	0.59	0	ATGGAACCGATATGGAGAACC	21	60.03	47.62	0.59	0	chr1	16766564	436-736
CS821555	SAIL_511_D09	1281	0	0	0.51	CAGCCAAAACAAGTAGGTTGG	21	59.66	47.62	0.51	0	TTCCGGTCCGATTTTAAAAAC	21	60.17	38.1	0.51	0	chr1	17292809	534-834
CS823581	SAIL_557_C08	1300	0	0	0.15	ACGAATGCAGTCCCAACTATG	21	60.01	47.62	0.15	0	AATAGAAGAGACCTCCGGCTG	21	59.86	52.38	0.15	0	chr4	14161581	510-810
CS823931	SAIL_564_B08	1318	0	0	0.48	CTCAGAAGACCAACCATTTGG	21	59.58	47.62	0.48	0	CCCTAAAGCCATAAACAATTCAG	23	59.1	39.13	0.48	0	chr2	6809321	592-892
CS823960	SAIL_564_F06	1275	0	0	0.06	AGAAGTCAGGATGTGTGACGG	21	60.17	52.38	0.06	0	TCAACTTTGATGTCCCAAAGC	21	60.1	42.86	0.06	0	chr2	19168453	490-790
CS826456	SAIL_617_E01	1264	0	0	0.45	AGATTGTTGGCCACTTGTGAC	21	60.03	47.62	0.45	0	ACCTTGCTTGTCGGAAATTTC	21	60.48	42.86	0.45	0	chr2	19168994	610-910
CS826457	SAIL_617_E02	1264	0	0	0.45	AGATTGTTGGCCACTTGTGAC	21	60.03	47.62	0.45	0	ACCTTGCTTGTCGGAAATTTC	21	60.48	42.86	0.45	0	chr2	19168994	610-910
CS826463	SAIL_617_F02	1264	0	0	0.45	AGATTGTTGGCCACTTGTGAC	21	60.03	47.62	0.45	0	ACCTTGCTTGTCGGAAATTTC	21	60.48	42.86	0.45	0	chr2	19168994	610-910
CS826642	SAIL_622_C08	1293	0	0	0.65	CTTGTTGGTGTTGGATCGAAC	21	60.4	47.62	0.65	0	AAAGGAAAGGTTTTGAGGCAG	21	59.75	42.86	0.65	0	chr2	6951239	584-884
CS831627	SAIL_714_A08	1295	0	0	0.81	CAACTGAGCAGCAAATCCTTC	21	60.01	47.62	0.81	0	GGGGTTTCTTTTCTCAAGAGG	21	59.2	47.62	0.81	0	chr1	1064398	533-833
CS832577	SAIL_730_E05	1287	0	0	0.12	GTTTTCATCAGCAAAACAGGC	21	59.74	42.86	0.12	0	GAGACGGCATTTTCACAAGAG	21	59.87	47.62	0.12	0	chr3	5907161	574-874
CS836083	SAIL_808_B10	1115	0	0	0.03	TGCATCCGACATCTTTTATCC	21	59.91	42.86	0.03	0	TTGTTGTTGTTGCTGTGAAGC	21	59.94	42.86	0.03	0	chr1	4384656	493-793
CS836874	SAIL_826_E07	1075	0	0	0.61	TCCGTTCTAAAGCAGCTTCAG	21	59.78	47.62	0.61	0	AGCGAACCCGTGACTATAACC	21	60.39	52.38	0.61	0	chr5	16598156	437-737
CS838868	SAIL_866_A02	1148	0	0	1.14	GCCTGTAGAGGAACTTCAAAGG	22	59.41	50	1.14	0	TTTGTGCGATGTTTTCACATG	21	60.55	38.1	1.14	0	chr1	7090558	532-832
CS839145	SAIL_871_C03	1358	0	0	2.23	AATTGGGAATTAAATGGACGG	21	59.9	38.1	2.23	0	ACGTCTTGTTGGCATATATGC	21	57.67	42.86	2.23	0	chr1	21676900	570-870
CS839585	SAIL_879_F06	1162	0	0	0.33	TGTGTTGATTCCTGCATGAAC	21	59.56	42.86	0.33	0	GCTAGAAACGCAGCCATATTG	21	59.89	47.62	0.33	0	chr5	20480192	493-793
CS841723	SAIL_1056_A01	1200	0	0	0.6	GCATCTTCCCTTCCTACCATC	21	59.92	52.38	0.6	0	GGAAATGTATGAACGAGCACG	21	60.52	47.62	0.6	0	chr5	20771119	589-889
CS843692	SAIL_1179_G11	1221	0	0	0.16	TTGCAGATTTCCAGAATGGTC	21	60.07	42.86	0.16	0	AAGAGTTAAAGCCGCCAAAAG	21	59.91	42.86	0.16	0	chr3	2189771	473-773
CS843858	SAIL_1185_G05	1215	0	0	0.25	GGAAGAAGAAATCCTGCAAGG	21	60.19	47.62	0.25	0	TTACCCGATTCGTGAGAAATG	21	59.95	42.86	0.25	0	chr1	30097689	504-804
CS850558	WiscDsLox293-296invK14	1096	0	0	0.09	GTGTAAAGTTCAGACGCCTGC	21	59.93	52.38	0.09	0	ACCACAACCATGAGCTTGTTC	21	60.03	47.62	0.09	0	chr4	17908532	468-768
CS853828	WiscDsLox385C06	1195	0	0	0.17	TCTTGCGAATGGCTATAATCG	21	60.2	42.86	0.17	0	CAGCTGCAATTAGCTTTCACC	21	60.03	47.62	0.17	0	chr4	17905440	469-769
CS853829	WiscDsLox385C07	1157	0	0	0.28	CGATTGTGGGAATGTTTTCTG	21	60.35	42.86	0.28	0	CTTGGCGTAGACTGTTGAAGC	21	60.07	52.38	0.28	0	chr4	17905601	508-808
CS858577	WiscDsLox495A04	1222	0	0	0.14	TCTTGTCCGTTTTCACCTTTG	21	60.13	42.86	0.14	0	GAACCTTCCCAACCAGCTAAC	21	59.99	52.38	0.14	0	chr5	16793872	586-886
CS859742	SALK_046400.33.40.x	1055	0	0	0.06	AGCAGGTCCTAGCTCCTCATC	21	59.99	57.14	0.06	0	GAGCGAAAGTTACCACTGTGC	21	59.93	52.38	0.06	0	chr2	459663	444-744
CS859749	SALK_113101.46.10.x	1274	0	0	0.46	TCGTGAAGAAGCGCTACTACC	21	59.67	52.38	0.46	0	TGGTAATCTCGTGAGTTTGCC	21	60.13	47.62	0.46	0	chr5	8240084	529-829
CS860296	SAIL_95_H06	1323	0	0	0.16	TTTCATGGAGACCGTTTGTTC	21	59.96	42.86	0.16	0	TTTTTGTCAGCAATGGTAGCC	21	60.12	42.86	0.16	0	chr3	8789146	540-840
CS860391	SAIL_119_A04	1133	0	0	0.07	TGGTCCAAGTAACTGAAACCG	21	60.02	47.62	0.07	0	ATGAGATGGGACTCAACATGC	21	59.95	47.62	0.07	0	chr1	26347994	506-806
CS860469	SAIL_161_D01	1328	0	0	0.45	CCGAAAACTGTTCTGAAAACG	21	59.77	42.86	0.45	0	GATGTGTTGTGTGCACTTTGC	21	60.22	47.62	0.45	0	chr3	15915229	569-869
CS861073	SAIL_688_F10	1139	0	0	0.09	TGAGGGTAATGATCATGAGGC	21	59.91	47.62	0.09	0	CGGACTCATGAGCAAAAGAAG	21	60	47.62	0.09	0	chr4	7644701	510-810
CS862379	SAIL_598_B03	1176	0	0	0.13	AACTGCAAAACGTATGGCAAG	21	60.18	42.86	0.13	0	TGAAAATGGGCATGATAGCTC	21	60.05	42.86	0.13	0	chr2	11578195	554-854
CS862460	SAIL_111_C06	1153	0	0	0.34	CCGATCCTCTTTCCTTGAAAC	21	60.06	47.62	0.34	0	CAAAACATCACTCTCTCTCTTACCC	25	59.72	44	0.34	0	chr5	16598881	436-736
CS862564	SAIL_365_E05	1266	0	0	0.07	CTTCGTAAGGTGACAAGCAGC	21	60.07	52.38	0.07	0	AGCAAACAACAATCCGATGAC	21	59.99	42.86	0.07	0	chr1	28631947	506-806
CS862674	SAIL_668_G11	1212	0	0	0.1	TGTCATTGCAACTCAGCTCC	20	59.99	50	0.1	0	TCGAGACCCTGAAAAATTGTG	21	60.1	42.86	0.1	0	chr4	8617256	591-891
CS862692	SAIL_698_A07	1052	0	0	0.19	GTTGAATCTCTTGCGGAAATG	21	59.7	42.86	0.19	0	TCTTTTGTTGCTGAAAAAGGC	21	59.51	38.1	0.19	0	chr1	1063849	438-738
CS870199	SAIL_19_B07	1183	0	0	0.44	TGACAAATTGCGCCTAACTTC	21	60.26	42.86	0.44	0	AGATCTATTTCGGCGATGAGC	21	60.7	47.62	0.44	0	chr1	19698631	448-748
CS871020	SAIL_94_G11	1190	0	0	0.09	TCATACCAGCATAGCCTACCG	21	60.12	52.38	0.09	0	ATGTTTTTCCGACACACAAGC	21	60.03	42.86	0.09	0	chr3	10243969	554-854
CS871207	SAIL_110_H07	1178	0	0	0.32	TTCATCGATCTCGGATCAAAC	21	60.03	42.86	0.32	0	TGTCGACCAATTTTGATTAAAGC	23	60.35	34.78	0.32	0	chr5	23087257	559-859
CS871451	SAIL_138_D01	1200	0	0	0.54	AAACGGATGAAGGGTAAAAGC	21	59.49	42.86	0.54	0	AATTATTGGTTTCCCGATTCG	21	60.03	38.1	0.54	0	chr1	21674060	465-765
CS871795	SAIL_172_H12	1242	0	0	0.06	GGACTTTTGAGGTCCTTACCG	21	59.98	52.38	0.06	0	TGATGAAAATGCGTTTGTAACAC	23	59.92	34.78	0.06	0	chr1	4105115	495-795
CS871835	SAIL_175_F03	1289	0	0	0.03	CCTTCAAATTTGAATGGTCCC	21	60.53	42.86	0.03	0	ACCCCTACTTCAACTCGATCG	21	60.5	52.38	0.03	0	chr2	8859000	597-897
CS872049	SAIL_198_D08	1101	0	0	0.26	TGATAGCACAATAGGCCTTGC	21	60.24	47.62	0.26	0	TAGTGCCCATGCCATAGTAGG	21	59.99	52.38	0.26	0	chr3	20047970	469-769
CS872175	SAIL_214_F08	1234	0	0	0.15	TTGGTTTTCACAATTTGGCTC	21	59.97	38.1	0.15	0	GTCGATGAAGATGGTCGAGAG	21	59.82	52.38	0.15	0	chr1	21677058	461-761
CS872836	SAIL_287_A07	1110	0	0	0.86	GCCTGCTTCAGCTTTTGTATG	21	60.03	47.62	0.86	0	TCATTGTCACTGATCCGATCC	21	60.89	47.62	0.86	0	chr1	13225281	481-781
CS872858	SAIL_96_F09	1072	0	0	0.29	TTATTGCAGGCAGGATATTGC	21	60.07	42.86	0.29	0	CTGAGGACGGTTTCTACGTTG	21	59.78	52.38	0.29	0	chr5	9245294	450-750
CS873654	SAIL_382_H02	1322	0	0	0.02	TTTAACAACGAGGCAATGGTC	21	59.99	42.86	0.02	0	CACAGGTCATGGTCATGTCTG	21	60.01	52.38	0.02	0	chr1	4383057	577-877
CS873942	SAIL_232_E09	1209	0	0	0.11	ATGGGCATGTCATTAAAGCTG	21	59.97	42.86	0.11	0	AAGCAGCAGCAGAGACTGAAG	21	60.09	52.38	0.11	0	chr2	771489	496-796
CS874126	SAIL_434_H05	1109	0	0	0.83	GGACTTTTGAGGTCCTTACCG	21	59.98	52.38	0.83	0	AACAGGTGGTGGCTAAAACTG	21	59.16	47.62	0.83	0	chr1	4105201	448-748
CS874247	SAIL_444_H07	1153	0	0	0.14	AAAACATGCCATAACGCAAAG	21	60.01	38.1	0.14	0	TGGGGTAGTTGCTTTTGAGTG	21	60.15	47.62	0.14	0	chr4	8615123	480-780
CS874504	SAIL_518_B05	1294	0	0	0.27	CTCGATTCGTAAAGCACGATC	21	59.86	47.62	0.27	0	ATGTCGCTCCATCAACAACTC	21	60.13	47.62	0.27	0	chr5	10526265	607-907
CS874732	SAIL_547_C10	1203	0	0	0.05	TTCCTTCTCCTCTTTTCTCCG	21	59.94	47.62	0.05	0	TTGATCCGAGATCGATGAATC	21	59.99	42.86	0.05	0	chr5	23088428	571-871
CS875445	SAIL_340_G11	1157	0	0	0	AAACAAAGTCTTTGTGTGCCG	21	60.2	42.86	0	0	TGAATTGGAATTGAAAGCGAG	21	60.2	38.1	0	0	chr5	23501278	473-773
CS876278	SAIL_721_H05	1290	0	0	0.25	ACGGAATCACCAAACTGACTG	21	60.02	47.62	0.25	0	GTTCTTGTGTTCGTTGGCTTC	21	59.77	47.62	0.25	0	chr5	6331100	596-896
CS877558	SAIL_871_A08	1125	0	0	0.12	ATGTTTGAGTCGGCATTTGAC	21	59.99	42.86	0.12	0	GAGAAAAAGCCACATGCTTTG	21	59.87	42.86	0.12	0	chr1	12114548	434-734
CS878249	SAIL_1160_B02	1325	0	0	0.06	AATTCATCAAACCCAAAACCC	21	59.92	38.1	0.06	0	ATCACATTCCACCGAACTCAG	21	59.98	47.62	0.06	0	chr3	3454756	551-851
CS878255	SAIL_393_F09	1364	0	0	0.01	ATAGGTGACAGTGCCGTCATC	21	60.01	52.38	0.01	0	ATCGTACGAAAACGCATGAAC	21	60.02	42.86	0.01	0	chr1	26318148	596-896
CS879604	SAIL_641_D12	1089	0	0	0.27	TAGGATCACCAGCTCATGGAG	21	60.23	52.38	0.27	0	GATTGGGCCTTTCGTTCTAAC	21	59.96	47.62	0.27	0	chr1	3658716	478-778
CS879791	SAIL_865_G09	1202	0	0	0.08	TTCCATCTGGATGCTTGATTC	21	60.03	42.86	0.08	0	TCCATATTCAGTTTTGCCGTC	21	59.95	42.86	0.08	0	chr1	27579397	523-823
SALK_000063C	SALK_000063.56.00.x	1187	0	0	0.3	CCGGAAACATGTTTCACATTC	21	60.22	42.86	0.3	0	TGGAGAAATGACTGGATTTGG	21	59.92	42.86	0.3	0	chr3	17482996	476-776
SALK_000226	SALK_000226.36.30.x	1236	0	0	0.17	TGTTTCAGAACACGAGGAAGG	21	60.28	47.62	0.17	0	TATGGTCGCATAAAGGAGACG	21	60.1	47.62	0.17	0	chr3	2017594	592-892
SALK_000396	SALK_000396.31.05.x	1236	0	0	0.09	TGGAATCCATTTGTATTTGGG	21	59.51	38.1	0.09	0	TCTTCTCTTCGTATTCGCAGG	21	59.6	47.62	0.09	0	chr5	19249041	452-752
SALK_000681	SALK_000681.41.70.x	1146	0	0	0.1	GTATCGGCCATAGGAGAGGAC	21	59.94	57.14	0.1	0	GTGACTGTTTTCGGAGCTCAG	21	60.04	52.38	0.1	0	chr5	6646723	445-745
SALK_001239	SALK_001239.14.85.x	1128	0	0	0.28	GTTATTCTGCCGCCTATTTCC	21	59.95	47.62	0.28	0	GGATGAGACCATCATAGCTGC	21	59.67	52.38	0.28	0	chr1	30335164	448-748
SALK_001302	SALK_001302.56.00.x	1265	0	0	0.11	TGGATCTTCCAGTGGATTGAG	21	60.06	47.62	0.11	0	TCCATGAATGTCTTAGGTGCC	21	59.95	47.62	0.11	0	chr1	22795414	505-805
SALK_002189C	SALK_002189.32.00.x	1245	0	0	1.24	TACATTCATGGTCCGTTGAGG	21	60.76	47.62	1.24	0	GGCATTTTGATGAAGAGATGG	21	59.52	42.86	1.24	0	chr4	6355318	467-767
SALK_002691	SALK_002691.55.00.x	1255	0	0	0.78	TTTGGTCTTTATCGTCAACCG	21	59.98	42.86	0.78	0	GTGGGGTTTGGTAGTTGATTG	21	59.2	47.62	0.78	0	chr5	21698696	491-791
SALK_002711C	SALK_002711.17.50.x	1266	0	0	0.16	TGAGATGTAGACATCCCAGCC	21	60.09	52.38	0.16	0	TGGCAAAATTGAGGATGTTTC	21	59.93	38.1	0.16	0	chr3	7824826	597-897
SALK_002984C	SALK_002984.53.60.x	1224	0	0	0.05	TAATGGGAAATCTTGGTGCAG	21	59.95	42.86	0.05	0	TCTTTTGCATTTCCATGATCC	21	59.89	38.1	0.05	0	chr1	17166040	544-844
SALK_003155	SALK_003155.49.25.x	1231	0	0	0.04	ATTCTTTGCTCTGCCTCTTCC	21	59.98	47.62	0.04	0	TTTGTAGGGCCTTTGTTGTTG	21	60.02	42.86	0.04	0	chr3	9833253	562-862
SALK_003343C	SALK_003343.42.05.x	1192	0	0	2.34	TTCACTGTCTTGACCAGGAGC	21	60.44	52.38	2.34	0	TGGGTTGAAGGTCTATTTTGTC	22	58.1	40.91	2.34	0	chr1	24657757	579-879
SALK_003426	SALK_003426.43.10.x	1223	0	0	0.07	AGCAAAAAGCCAATTTAAGGC	21	59.76	38.1	0.07	0	AGATCTTGTGGATGTGGTTGG	21	59.84	47.62	0.07	0	chr3	9835002	494-794
SALK_003662	SALK_003662.22.25.x	1232	0	0	1.07	GAGAAACCAAATGATTTTTGGG	22	59.7	36.36	1.07	0	GTACACACTTGTGAGCAGGGC	21	60.77	57.14	1.07	0	chr1	17169217	493-793
SALK_003795	SALK_003795.56.00.x	1052	0	0	0.26	ACTGGTTGAACACTCGTCCTG	21	60.2	52.38	0.26	0	CCCATCACATTTATGGGTACG	21	59.95	47.62	0.26	0	chr5	5420159	431-731
SALK_004048C	SALK_004048.42.75.x	1266	0	0	0.17	TCGGAAGCTACAAATGAATCG	21	60.22	42.86	0.17	0	ATTACCTGCAACACCTTCACG	21	60.04	47.62	0.17	0	chr2	17089063	589-889
SALK_004423	SALK_004423.40.85.x	1369	0	0	1.27	TCTTTCTCATTTCCCAAGTTTTC	23	58.79	34.78	1.27	0	TTGCTTCTTCTTTTCAGACTGATG	24	60.06	37.5	1.27	0	chr1	27583622	596-896
SALK_004733C	SALK_004733.56.00.x	1206	0	0	0.01	ACCATTACCAAAAATCAGGGC	21	60.07	42.86	0.01	0	TTGCACTCACTGACAAAGACG	21	60.08	47.62	0.01	0	chr4	12554825	498-798
SALK_005972	SALK_005972.56.00.x	1190	0	0	0.08	AAATATCGGACCCATTGAAGG	21	60.03	42.86	0.08	0	CCTTCAGACCCCTCCTAGTTG	21	60.11	57.14	0.08	0	chr1	12054034	571-871
SALK_006101	SALK_006101.46.30.x	1271	0	0	0.69	TGGCATTAGCAATTTCACATG	21	59.58	38.1	0.69	0	TAACCATTTACCTACGGCCAC	21	58.89	47.62	0.69	0	chr1	2530581	599-899
SALK_006596	SALK_006596.29.99.f	1112	0	0	0.39	ATCGGGCTTGGATATGAGAAG	21	60.43	47.62	0.39	0	TCCACAGTAGTACGGTCCCTG	21	60.04	57.14	0.39	0	chr5	5423320	456-756
SALK_006604	SALK_006604.38.95.x	1112	0	0	0.39	ATCGGGCTTGGATATGAGAAG	21	60.43	47.62	0.39	0	TCCACAGTAGTACGGTCCCTG	21	60.04	57.14	0.39	0	chr5	5423323	459-759
SALK_007550	SALK_007550.56.00.x	1098	0	0	0.91	ATTTGTAAGCATGTAAGCCGC	21	59.29	42.86	0.91	0	AGGATTACGACGATGGGAAAC	21	60.2	47.62	0.91	0	chr1	9668430	483-783
SALK_007591	SALK_007591.21.10.x	1069	0	0	0.17	TCATCAAACCGCATAGATATTTG	23	59.01	34.78	0.17	0	ATTGAGATCCGCACTTTTCAC	21	59.19	42.86	0.17	0	chr2	19171647	438-738
SALK_007937	SALK_007937.42.35.x	1114	0	0	2.27	AGCTGGTTACGGTGAAAAGAC	21	58.38	47.62	2.27	0	AGGGGAAACCAAAGATTAGGC	21	60.65	47.62	2.27	0	chr2	19170680	439-739
SALK_008278	SALK_008278.36.35.x	1306	0	0	1.14	CAAATATCCGGATGAATTTGTG	22	59.19	36.36	1.14	0	AGGCATCATCTCGGGTTTAAC	21	60.33	47.62	1.14	0	chr1	2525979	538-838
SALK_008451	SALK_008451.40.85.x	1228	0	0	0.2	CAAAGATTGTGGAAGAGCGAG	21	60	47.62	0.2	0	AGGGAGTGGGATGCATTAAAC	21	60.2	47.62	0.2	0	chr1	4102905	608-908
SALK_009756	SALK_009756.43.85.x	1254	0	0	0.82	CGTCTCTCTCTCGGACACAAC	21	60.04	57.14	0.82	0	TTACCGAGTGAAGGGTTTGAG	21	59.22	47.62	0.82	0	chr2	19173819	527-827
SALK_009793	SALK_009793.53.35.n	1168	0	0	0.55	TAGGCTTGATGAGAGGAAACG	21	59.46	47.62	0.55	0	CACACCGAACAAGACATGATG	21	60.02	47.62	0.55	0	chr4	9262842	517-817
SALK_009966	SALK_009966.38.55.x	1270	0	0	0.59	AAAGCCTTGGGTGAGTTATGG	21	60.36	47.62	0.59	0	TGTGGCTTCAGTCGTTGTATG	21	59.77	47.62	0.59	0	chr4	10834405	571-871
SALK_010158	SALK_010158.52.45.x	1256	0	0	0	TCTTTCAACCGAACACGATTC	21	60.1	42.86	0	0	TTGCAGAGTGAACCCATTTTC	21	60.1	42.86	0	0	chr1	7089760	524-824
SALK_011194C	SALK_011194.55.25.x	1254	0	0	0.12	TTAGACCCTAGTTTGGGGTGG	21	60.22	52.38	0.12	0	TTCTTCAGTTGTTTCCCATCG	21	60.1	42.86	0.12	0	chr1	9669244	581-881
SALK_011265	SALK_011265.30.45.x	1384	0	0	0.07	ATTTAATGGGGAGGTTGTTGG	21	59.93	42.86	0.07	0	CAAAGATTGTGGAAGAGCGAG	21	60	47.62	0.07	0	chr1	4103150	594-894
SALK_011539	SALK_011539.29.99.f	1274	0	0	0.21	CACTGGTTTTTCTCGAGCATC	21	59.87	47.62	0.21	0	TGACTCAGATGATGATGGTGC	21	59.65	47.62	0.21	0	chr5	17253502	572-872
SALK_012248C	SALK_012248.55.00.x	1066	0	0	0.18	ACGTCTACCGGAAATGTTGTG	21	59.91	47.62	0.18	0	CCCCTTCGCTTTACAAAGATC	21	60.08	47.62	0.18	0	chr1	5266911	441-741
SALK_012969	SALK_012969.45.80.x	1275	0	0	0.66	TCCAAGGTTGTCTCTCAGTGG	21	60.28	52.38	0.66	0	TCCAGAGCTCCTACGTTTGAG	21	59.62	52.38	0.66	0	chr2	13696259	586-886
SALK_014871C	SALK_014871.33.15.x	1173	0	0	0.4	GTTCGATCCAACACCAACAAG	21	60.4	47.62	0.4	0	CTCAAGACAAATCTTCTGCCG	21	60	47.62	0.4	0	chr2	6949685	526-826
SALK_015023C	SALK_015023.53.45.x	1269	0	0	0.16	CCACGTCAAGAAGAAGCTTTG	21	60.04	47.62	0.16	0	AAAATATTTGGGCCTCGTGAC	21	60.2	42.86	0.16	0	chr1	26297008	578-878
SALK_015107	SALK_015107.42.40.x	1224	0	0	0.04	TATTTGCATGGCGTAATAGGC	21	59.97	42.86	0.04	0	TCGCATACCTCGACTTAAAAGAG	23	59.93	43.48	0.04	0	chr3	6022693	498-798
SALK_015193	SALK_015193.54.75.x	1157	0	0	0.83	TTTCGTAAAGAACCCTTTTTGAC	23	58.77	34.78	0.83	0	GAAATGTATCTGTAAATTTCAAAAAGG	27	57.93	25.93	0.83	0	chr1	21676409	462-762
SALK_015198	SALK_015198.55.50.x	1198	0	0	0.91	CTCCGTCCATGTATTCAATGG	21	60.2	47.62	0.91	0	GAATCGAAATATGTTGGGTGC	21	59.29	42.86	0.91	0	chr3	18515386	440-740
SALK_015348C	SALK_015348.55.75.x	1379	0	0	1.11	TCGTGCAAGCATTTAGATCAG	21	59.08	42.86	1.11	0	ATGTGTAGACTTCCGTGCAGG	21	60.19	52.38	1.11	0	chr2	6021125	609-909
SALK_015947C	SALK_015947.43.50.x	1218	0	0	0.25	ACCTGTCACGTTTTGCGATAC	21	60.05	47.62	0.25	0	TTCGTTCTCCGAGTCGTACAC	21	60.31	52.38	0.25	0	chr3	7839653	550-850
SALK_016683C	SALK_016683.56.00.x	1397	0	0	0	TCAATTCGCCAAACCATAGAC	21	59.95	42.86	0	0	GTATTCCTTCTGTTGCCCTCC	21	59.95	52.38	0	0	chr5	13637531	606-906
SALK_017107	SALK_017107.56.00.x	1189	0	0	0.89	TTGAAATCCATTGTTGGTTTTG	22	59.71	31.82	0.89	0	GCAAATGGCTGATCAATGAAG	21	60.6	42.86	0.89	0	chr5	16386286	546-846
SALK_017471C	SALK_017471.46.40.x	1235	0	0	0.74	GAAGAAGCTGCAATCAAGAGG	21	59.21	47.62	0.74	0	AGCAACACCGTTGTTGTTACC	21	59.95	47.62	0.74	0	chr1	26346348	504-804
SALK_018428	SALK_018428.51.40.x	1071	0	0	0.33	AACCAAGTTGGTGTACGGATG	21	59.77	47.62	0.33	0	CATCATTCGAATTCACTTCCAC	22	59.43	40.91	0.33	0	chr1	4101432	431-731
SALK_019407	SALK_019407.29.99.f	1176	0	0	0.14	CTCAGTAGTGCCAGCCTTTTG	21	60.06	52.38	0.14	0	AAACCAAACGCACAGTTTGAG	21	60.2	42.86	0.14	0	chr4	9263744	503-803
SALK_019582	SALK_019582.52.25.x	1215	0	0	0.19	TGCAAAACTATTGCATCCCTC	21	60.09	42.86	0.19	0	CTTTCATTTTCGATTCCCCTC	21	59.9	42.86	0.19	0	chr1	4101249	449-749
SALK_019743C	SALK_019743.56.00.x	1260	0	0	0.15	GCCTATTTGCATTATTTTTGGC	22	59.85	36.36	0.15	0	CTTGCTGGAGAGACAATGGAG	21	60	52.38	0.15	0	chr1	19567499	476-776
SALK_019997	SALK_019997.37.90.x	1108	0	0	0.23	CTCGTACTCGAAAATCCGAAC	21	58.85	47.62	0.23	0	CAAAACAAATTGGGTCTAGCC	21	58.62	42.86	0.23	0	chr1	17290074	493-793
SALK_020177	SALK_020177.42.40.x	1121	0	0	0.1	TAGCTCGTTTCTCACTCTCGC	21	59.91	52.38	0.1	0	GTGAGCAATGCTTTTCTGGAG	21	60.01	47.62	0.1	0	chr1	7450880	490-790
SALK_020326C	SALK_020326.56.00.x	1189	0	0	0.11	CGTTCTTCTGACTTTGAACCG	21	59.9	47.62	0.11	0	ACGGAGCCAGAAGAGAGAAAC	21	60.01	52.38	0.11	0	chr5	6646662	440-740
SALK_020538	SALK_020538.56.00.x	1271	0	0	0.12	AAAAACCACTTCCATGGATCC	21	60.05	42.86	0.12	0	GAAACTGTTACGAGTGCGGAG	21	59.93	52.38	0.12	0	chr3	20518255	606-906
SALK_020677C	SALK_020677.25.00.x	1269	0	0	0.22	TGGTAAAGACCACAAGGAACG	21	60.02	47.62	0.22	0	GGACAGAAGGAAAAGACGGAG	21	60.23	52.38	0.22	0	chr1	3358640	506-806
SALK_020839C	SALK_020839.44.65.x	1303	0	0	0.01	ACTTGTGTCCCATCTCGTTTG	21	60.02	47.62	0.01	0	AATCAGAGCCCATTACACACG	21	60.01	47.62	0.01	0	chr1	5267999	600-900
SALK_021066	SALK_021066.45.35.x	1373	0	0	0.57	CATCGAGCCTGATTTCAAATG	21	60.59	42.86	0.57	0	AAGTGTCGAATGGTGTCAAGG	21	60.02	47.62	0.57	0	chr3	4967574	606-906
SALK_021878C	SALK_021878.55.50.x	1103	0	0	0.25	ACGGTGAAAGCATATCACCAG	21	60.01	47.62	0.25	0	CCAGCAAGTTTCATCGGTAAG	21	59.75	47.62	0.25	0	chr4	822537	460-760
SALK_022530	SALK_022530.15.95.x	1215	0	0	0.73	CGGGAGAGGAATACGGTTTAG	21	59.97	52.38	0.73	0	CGTTAAAGGCCATGTTTAGGG	21	60.7	47.62	0.73	0	chr1	26273879	546-846
SALK_023063	SALK_023063.28.30.x	1133	0	0	0.38	ACCAGAAACTCAGGAGGAAGG	21	59.72	52.38	0.38	0	TCAAGGCTACGATTATGACCG	21	60.1	47.62	0.38	0	chr5	23211830	482-782
SALK_023169	SALK_023169.14.70.x	1266	0	0	0.16	AACCATCTGCCCTTGTATGTG	21	59.87	47.62	0.16	0	CTTCGAACGCGACTAATTCAG	21	60.03	47.62	0.16	0	chr4	5085903	559-859
SALK_023396	SALK_023396.47.00.x	1088	0	0	0.24	GTGGAAGTAGACACCACGAGG	21	59.63	57.14	0.24	0	GATTGAAGCAACACTTGGCTC	21	59.87	47.62	0.24	0	chr3	5975193	477-777
SALK_023603C	SALK_023603.32.25.x	1195	0	0	0.32	ACTCTTCTCTACCGGCAAACC	21	59.77	52.38	0.32	0	CGACCGTATTTGGAATCAGAC	21	59.44	47.62	0.32	0	chr1	20586999	479-779
SALK_023870	SALK_023870.29.00.x	1298	0	0	0.42	CACCGCATTGCTATAGGAAAG	21	59.75	47.62	0.42	0	ACTCGACAACCATTGCAACTC	21	60.17	47.62	0.42	0	chr3	18514030	567-867
SALK_023928	SALK_023928.46.10.x	1342	0	0	0.4	TCTTCTTCACATCCGCTTTTG	21	60.37	42.86	0.4	0	TAAGTAGATGGGGATGCAACG	21	59.97	47.62	0.4	0	chr5	897527	601-901
SALK_024100	SALK_024100.56.00.x	1238	0	0	0.19	AAGGGCGAGAAGATGAATCTC	21	59.8	47.62	0.19	0	CATTTAAAAGTCGAATTGCCG	21	59.61	38.1	0.19	0	chr3	17443088	544-844
SALK_024116	SALK_024116.51.50.x	1220	0	0	0.06	CGGCCAGTCTTGTTTCTACAC	21	59.79	52.38	0.06	0	ATTGTTGTCCTCCAAATGTCG	21	59.84	42.86	0.06	0	chr1	28633340	492-792
SALK_025166	SALK_025166.56.00.x	1351	0	0	0.27	TTCCACTGTCTACCCATGTCC	21	59.84	52.38	0.27	0	TTGAAGCAGATTGGGTTTCAC	21	60.1	42.86	0.27	0	chr4	7646761	600-900
SALK_025195	SALK_025195.27.75.x	1269	0	0	0.04	TTAATACACCCCTGCCACTTG	21	59.87	47.62	0.04	0	CGAAATTGAGACAGGCAGATC	21	59.83	47.62	0.04	0	chr4	13016159	501-801
SALK_025665	SALK_025665.29.70.x	1158	0	0	0.15	AAGCCTCTTACTGGCAGGATC	21	59.86	52.38	0.15	0	TCAAAACCTTACTGGACCACG	21	60.02	47.62	0.15	0	chr3	3366417	482-782
SALK_026019	SALK_026019.37.45.x	1211	0	0	0.1	CTCAGAAACGTTAACCGCAAG	21	59.93	47.62	0.1	0	ACGTTCACGTCTTTCACCATC	21	60.03	47.62	0.1	0	chr5	6646468	542-842
SALK_026389	SALK_026389.44.85.x	1133	0	0	0.16	TGTCCTTAGCCCTCCAATTG	20	60.07	50	0.16	0	GCAAAGGTGTTCAAGAAGACG	21	59.91	47.62	0.16	0	chr5	16326301	500-800
SALK_027141	SALK_027141.36.05.x	1236	0	0	0.1	AACCGTTGTCACTTCCACAAG	21	60.06	47.62	0.1	0	CTTTGGGTCAAAAAGAAAGGG	21	59.96	42.86	0.1	0	chr5	14634146	546-846
SALK_027596C	SALK_027596.27.30.x	1239	0	0	0.07	TTTCCCTTCACACAAACAAGG	21	59.99	42.86	0.07	0	TCTTCATGTGTTCGGGAAATC	21	59.92	42.86	0.07	0	chr2	16613042	512-812
SALK_028186	SALK_028186.16.10.n	1187	0	0	0.64	CTTCAAATTTTCACGCAAAGC	21	59.88	38.1	0.64	0	AAATGTCAGCTTAATGCCCAG	21	59.24	42.86	0.64	0	chr5	3216453	549-849
SALK_028188	SALK_028188.51.00.n	1187	0	0	0.64	CTTCAAATTTTCACGCAAAGC	21	59.88	38.1	0.64	0	AAATGTCAGCTTAATGCCCAG	21	59.24	42.86	0.64	0	chr5	3216429	573-873
SALK_029780	SALK_029780.56.00.x	1214	0	0	0.13	TATTAAATGGAGCTGCGGATG	21	60.07	42.86	0.13	0	AAAATATTTGGGCCTCGTGAC	21	60.2	42.86	0.13	0	chr1	26296871	441-741
SALK_030772	SALK_030772.41.75.x	1126	0	0	1.32	AAAAACTTGAGCCAAAATCCG	21	60.46	38.1	1.32	0	AACTAATGCGCAAATTTCACC	21	59.14	38.1	1.32	0	chr1	17287262	445-745
SALK_032157	SALK_032157.56.00.x	1080	0	0	1.09	TTCAATTATAATCATCAAACCGC	23	58.09	30.43	1.09	0	ATTGAGATCCGCACTTTTCAC	21	59.19	42.86	1.09	0	chr2	19171667	458-758
SALK_032496	SALK_032496.40.50.x	1157	0	0	0.06	TGAACCGAAAATCAAAGCTTG	21	60.23	38.1	0.06	0	GCTCTCAGCCGTGTCATAGAG	21	60.17	57.14	0.06	0	chr5	4272722	439-739
SALK_033323C	SALK_033323.52.10.x	1281	0	0	0.03	CTCTTGGTACTCCCTAACCGG	21	60	57.14	0.03	0	ATCACCATCAGCTCATAACCG	21	59.97	47.62	0.03	0	chr2	225412	526-826
SALK_034238C	SALK_034238.55.50.x	1169	0	0	0.25	TTCAATTCCGTCGTCTACCAG	21	60.12	47.62	0.25	0	CGACGATTTTGTTCTTTCTCG	21	59.87	42.86	0.25	0	chr2	7996744	477-777
SALK_034243	SALK_034243.34.85.x	1332	0	0	0.02	TTATATTCGGATGGCGAAGTG	21	59.94	42.86	0.02	0	GATTGGGCCTTTCGTTCTAAC	21	59.96	47.62	0.02	0	chr1	3658651	543-843
SALK_034362C	SALK_034362.54.50.x	1144	0	0	0.09	TGTGTGCATATCAAAGCTTCG	21	59.89	42.86	0.09	0	ATGGTGATTTCTTGCGTATGC	21	59.98	42.86	0.09	0	chr4	7644992	480-780
SALK_034566	SALK_034566.55.50.x	1247	0	0	0.33	GACCAAGAGATCTTCCAAATCC	22	59.04	45.45	0.33	0	ACCTGAGAGACATAACGGCAG	21	59.37	52.38	0.33	0	chr5	16325419	457-757
SALK_034905	SALK_034905.37.00.x	1251	0	0	0.12	ATAATATGGTCCCCAACCTGC	21	59.92	47.62	0.12	0	CTTGCTTTGCTCGTTTTTCAC	21	60.05	42.86	0.12	0	chr5	6641051	559-859
SALK_035560	SALK_035560.36.85.x	1295	0	0	0.81	GGGGTTTCTTTTCTCAAGAGG	21	59.2	47.62	0.81	0	CAACTGAGCAGCAAATCCTTC	21	60.01	47.62	0.81	0	chr1	1063996	579-879
SALK_035589	SALK_035589.56.00.x	1254	0	0	0.82	CGTCTCTCTCTCGGACACAAC	21	60.04	57.14	0.82	0	TTACCGAGTGAAGGGTTTGAG	21	59.22	47.62	0.82	0	chr2	19173821	525-825
SALK_035846	SALK_035846.54.75.x	1337	0	0	0.01	GCTTCACGAGAAATATCGACG	21	59.86	47.62	0.01	0	TGTAGGTTGGTTTTTCATCGG	21	59.85	42.86	0.01	0	chr1	2874406	563-863
SALK_036190	SALK_036190.35.30.x	1210	0	0	0.1	GTTCACCAAAGAAACTGCGAC	21	59.77	47.62	0.1	0	GAATCTCAGTTTCGTTGTCGC	21	59.87	47.62	0.1	0	chr1	20587301	557-857
SALK_036244C	SALK_036244.56.00.x	1171	0	0	0.14	TTTGCAAATTTCCAGGTTTTG	21	59.97	33.33	0.14	0	TGAAACTCATTTCCCAACTGC	21	60.1	42.86	0.14	0	chr5	5391730	490-790
SALK_036408C	SALK_036408.29.35.x	1158	0	0	0.05	ACGGTTGTTTATTGCGTATCG	21	59.9	42.86	0.05	0	AAATGACACCTTCCACATTGC	21	59.85	42.86	0.05	0	chr5	5391881	439-739
SALK_036971C	SALK_036971.27.00.x	1227	0	0	0.19	AACCTCCGGCAGAATTATCAG	21	60.46	47.62	0.19	0	TTTCTGCTACATTCCCTGTGC	21	60.26	47.62	0.19	0	chr1	6387127	484-784
SALK_037369	SALK_037369.36.35.x	1228	0	0	0.01	TAACCCCAACTTTTTGGGTTC	21	60.08	42.86	0.01	0	TCGGAGATCTGTACGGAAATG	21	60.08	47.62	0.01	0	chr3	18515385	546-846
SALK_039727	SALK_039727.10.20.x	1240	0	0	0.17	AGTCCCAACCATTCCTAATGG	21	60.06	47.62	0.17	0	CTCCAACAAGCAAGCATAAGG	21	59.89	47.62	0.17	0	chr3	1892789	587-887
SALK_039744	SALK_039744.56.00.x	1257	0	0	0.39	GTGGCCTTAGCTGCACATTAG	21	59.92	52.38	0.39	0	TTCTTTTTCCATTAGACGGACAC	23	59.53	39.13	0.39	0	chr1	2530393	601-901
SALK_039970C	SALK_039970.43.90.x	1121	0	0	0.69	CTCCAATGTTATCTCCATGCC	21	59.4	47.62	0.69	0	TTGTTGGTCTCCTCCATTGAG	21	60.1	47.62	0.69	0	chr3	4962791	499-799
SALK_040271C	SALK_040271.56.00.x	1256	0	0	0.19	TTTCTTCGGATGACAAGCAAC	21	60.24	42.86	0.19	0	ATGCCAAGTTTGTTTGTACGC	21	60.05	42.86	0.19	0	chr4	10833407	479-779
SALK_042174C	SALK_042174.56.00.x	1285	0	0	0.06	GATCTCGCTAAACCGATTTCC	21	60.05	47.62	0.06	0	TGAAACCAAAACCTCCAAGTG	21	59.99	42.86	0.06	0	chr2	1923192	559-859
SALK_042528	SALK_042528.54.95.x	1214	0	0	1.24	ATCATTGTCCAAGTGGAAACC	21	58.75	42.86	1.24	0	AACGGTCCACTAACCCCATAC	21	59.99	52.38	1.24	0	chr5	18391781	521-821
SALK_042546C	SALK_042546.54.75.x	1293	0	0	0.16	AGCGTTTGAAGTTGAGTTTGC	21	59.55	42.86	0.16	0	CCTACCGGCCACTTAATATCC	21	59.71	52.38	0.16	0	chr5	5423522	512-812
SALK_042882	SALK_042882.55.00.x	1307	0	0	0.93	GCTCCTAACTCCATTTGTCCC	21	59.95	52.38	0.93	0	TTGTTTTGGAAATGCAAGGTG	21	60.88	38.1	0.93	0	chr2	11942993	584-884
SALK_043037C	SALK_043037.44.85.x	1256	0	0	0.08	GAATGTTTGCACAGTGTGGTG	21	60.06	47.62	0.08	0	TTGTTGTTGGAGATGTAGCCC	21	59.99	47.62	0.08	0	chr2	226381	516-816
SALK_043045	SALK_043045.51.10.x	1256	0	0	0.08	GAATGTTTGCACAGTGTGGTG	21	60.06	47.62	0.08	0	TTGTTGTTGGAGATGTAGCCC	21	59.99	47.62	0.08	0	chr2	226381	516-816
SALK_043543	SALK_043543.50.65.x	1111	0	0	0.95	CTAGCGTGAGCACCAAGATTC	21	60.03	52.38	0.95	0	AATGAGTTCACGATGTGGTGC	21	60.98	47.62	0.95	0	chr1	2529070	499-799
SALK_043672C	SALK_043672.51.80.x	1304	0	0	0.35	ACTTGGCTAGGTGGAGCGTAG	21	60.82	57.14	0.35	0	TGAAAGCAAGACCCTAAACCC	21	60.47	47.62	0.35	0	chr5	20436289	528-828
SALK_044133	SALK_044133.54.50.x	1128	0	0	0.49	TTCTTTAGCGACAGCTTACCG	21	59.68	47.62	0.49	0	ATACATTTCCCAGCTGGGATC	21	60.17	47.62	0.49	0	chr5	21702684	435-735
SALK_044209	SALK_044209.31.75.x	1255	0	0	0.03	CTTCCTTGGCCAAAGAAAATC	21	60.06	42.86	0.03	0	TTGATGCTAAATCACTTGCCC	21	60.09	42.86	0.03	0	chr5	24295707	577-877
SALK_044308C	SALK_044308.55.25.x	1190	0	0	0.08	CCTTCAGACCCCTCCTAGTTG	21	60.11	57.14	0.08	0	AAATATCGGACCCATTGAAGG	21	60.03	42.86	0.08	0	chr1	12053722	526-826
SALK_044679C	SALK_044679.38.60.x	1240	0	0	0.33	GCTAGTCGCTTCCCTCTTCTC	21	59.75	57.14	0.33	0	CTTATTGTTCTCCTCCTCCCG	21	60.07	52.38	0.33	0	chr2	13696703	474-774
SALK_044739	SALK_044739.51.35.x	1116	0	0	0	TTCCATGACAGTTGAGGATTTG	22	59.97	40.91	0	0	TTCAAGAACCCATTGCAAAAC	21	59.97	38.1	0	0	chr5	1132053	503-803
SALK_045213C	SALK_045213.55.50.x	1255	0	0	0.25	ACAACCATCCGTCACTTTGAG	21	60.02	47.62	0.25	0	AAGCTGAAAGGGACGGTAAAG	21	59.77	47.62	0.25	0	chr2	1922826	607-907
SALK_045319C	SALK_045319.54.50.x	1223	0	0	0.53	GTCGTCGATTTCAAAAACTCG	21	59.74	42.86	0.53	0	TGGGTCTTGCTCGTCATACTC	21	60.27	52.38	0.53	0	chr5	21237018	599-899
SALK_045787C	SALK_045787.55.75.x	1307	0	0	0.93	GCTCCTAACTCCATTTGTCCC	21	59.95	52.38	0.93	0	TTGTTTTGGAAATGCAAGGTG	21	60.88	38.1	0.93	0	chr2	11942993	584-884
SALK_046068C	SALK_046068.49.45.x	1218	0	0	0.05	ACCATTCGTTGCTCAATTCTG	21	60.13	42.86	0.05	0	TTGTACCGGTAGCCAGTTCTG	21	60.18	52.38	0.05	0	chr2	6812731	547-847
SALK_046492C	SALK_046492.56.00.x	1190	0	0	0.46	GTGCTGAATCCCTCAACAGAG	21	59.86	52.38	0.46	0	CACTGAATCCATCTTTGTAAAATAGG	26	59.4	34.62	0.46	0	chr1	5398841	460-760
SALK_046597C	SALK_046597.52.15.x	1386	0	0	0.08	CAACGCTTGGTCAAGTTTAAATC	23	60.05	39.13	0.08	0	TTATCTTTCCGTGCTGTCCAC	21	60.13	47.62	0.08	0	chr5	9553655	597-897
SALK_048168C	SALK_048168.56.00.x	1273	0	0	0.17	GTCGCGAACTGTTTCTCATTC	21	59.87	47.62	0.17	0	CTCTGGATCCCTTCTAATGCC	21	60.05	52.38	0.17	0	chr4	6828314	606-906
SALK_048476C	SALK_048476.52.20.x	1311	0	0	0.12	ATAGAGAGATAGAAGGCGGCG	21	59.98	52.38	0.12	0	TCCCCAGAGAGCTAGCTTTTC	21	60.1	52.38	0.12	0	chr4	18073034	538-838
SALK_049189C	SALK_049189.50.90.x	1380	0	0	0.21	GCACAATGTTCAACATTGGTG	21	59.88	42.86	0.21	0	AATGATGCCAGCAAAAGATTG	21	60.09	38.1	0.21	0	chr4	5187247	604-904
SALK_049737	SALK_049737.56.00.x	1133	0	0	0.28	CTCAACTGGCTGAGTGTCCTC	21	60.04	57.14	0.28	0	GTTTCCTGCTTATGGCTGTTG	21	59.76	47.62	0.28	0	chr1	30102105	466-766
SALK_050031	SALK_050031.23.05.x	1389	0	0	0.3	TGACCATGTACGGTACTTGAAAG	23	59.07	43.48	0.3	0	TGAACAAAAAGAACGGCTTTC	21	59.37	38.1	0.3	0	chr5	16323561	598-898
SALK_050136	SALK_050136.23.05.x	1389	0	0	0.3	TGACCATGTACGGTACTTGAAAG	23	59.07	43.48	0.3	0	TGAACAAAAAGAACGGCTTTC	21	59.37	38.1	0.3	0	chr5	16323561	598-898
SALK_051006C	SALK_051006.54.50.x	1304	0	0	0.37	TTTGCAAAATTCTCTCCAAGC	21	59.47	38.1	0.37	0	TCGGTGGTTCAATTCAAAAAC	21	59.83	38.1	0.37	0	chr5	4272273	576-876
SALK_051845	SALK_051845.42.00.x	1216	0	0	0.4	TTCGAGGAAAGAAATGGATTTC	22	59.55	36.36	0.4	0	TGATAATAATTTGCCGAACGC	21	59.95	38.1	0.4	0	chr1	4096976	520-820
SALK_052108C	SALK_052108.47.25.x	1237	0	0	0.29	CCCCCTTAGAAATATCCGTTG	21	59.68	47.62	0.29	0	TGGACCGCATATTTCAGGTAG	21	59.97	47.62	0.29	0	chr2	16615151	509-809
SALK_052117C	SALK_052117.53.30.x	1133	0	0	1.46	TGCTCAACAAAATCGGAAAAG	21	60.23	38.1	1.46	0	AAACTTCAAACCAAAAAGCATTC	23	58.77	30.43	1.46	0	chr5	15891742	452-752
SALK_052716C	SALK_052716.53.90.x	1290	0	0	0.15	TTCCTCTGCCTTCTTCTTTCC	21	59.95	47.62	0.15	0	AATGCGCATGAATGTCTTTTC	21	60.1	38.1	0.15	0	chr2	6019400	595-895
SALK_052958	SALK_052958.23.70.x	1240	0	0	0.07	GGGAGATGGAGATACCAAAGC	21	59.92	52.38	0.07	0	GAGCCTCTCTGCTCTCTCCTC	21	59.99	61.9	0.07	0	chr5	21237494	545-845
SALK_053220C	SALK_053220.53.30.x	1197	0	0	0.01	ATTCCGTGTGGAGTTCATTTG	21	59.84	42.86	0.01	0	TGAAGGTAATGCCAAATCATTG	22	59.83	36.36	0.01	0	chr5	24293205	431-731
SALK_054092C	SALK_054092.55.45.x	1135	0	0	0.23	GTACCATCCATGACAACGACC	21	60.11	52.38	0.23	0	AAGTCAAACCGAGGCTTCTTC	21	59.88	47.62	0.23	0	chr1	9648707	493-793
SALK_054575	SALK_054575.55.00.x	1231	0	0	0.1	CAATTTTGCAGGCTTTTAACG	21	59.78	38.1	0.1	0	CAGTTTTGCTTGCATTCTTCC	21	59.87	42.86	0.1	0	chr5	16381217	449-749
SALK_055197	SALK_055197.52.05.x	1231	0	0	0.1	CAATTTTGCAGGCTTTTAACG	21	59.78	38.1	0.1	0	CAGTTTTGCTTGCATTCTTCC	21	59.87	42.86	0.1	0	chr5	16381173	493-793
SALK_056101C	SALK_056101.52.70.x	1160	0	0	0.29	CCTTTAAAGCAAATCCCAACC	21	59.83	42.86	0.29	0	TTCCTTCACCTATTGTGCGAC	21	60.13	47.62	0.29	0	chr5	13634569	534-834
SALK_056262	SALK_056262.55.75.x	1268	0	0	0.07	GAATACGTCGCAGGAGTTGAG	21	59.89	52.38	0.07	0	TCCCGATAACATGCTATACGC	21	59.96	47.62	0.07	0	chr2	3839339	553-853
SALK_056405C	SALK_056405.20.70.x	1271	0	0	0.11	TTCCAATCTCAATTGCCTTTG	21	60.06	38.1	0.11	0	ATGCGAGTGAATGACCATTTC	21	59.95	42.86	0.11	0	chr5	3594226	528-828
SALK_057327C	SALK_057327.53.85.x	1231	0	0	0.9	TAACGAGTTCGAATCCAAAGG	21	59.21	42.86	0.9	0	TAAATGTCTTTTTCGGCAACG	21	60.12	38.1	0.9	0	chr1	4760962	517-817
SALK_057748C	SALK_057748.54.75.x	1212	0	0	0.25	ACTTCGTGATGGGTGAATCAC	21	59.84	47.62	0.25	0	GTGAAAAAGAAAAGCCAAGGG	21	60.1	42.86	0.25	0	chr3	1079548	454-754
SALK_058033	SALK_058033.17.60.x	1255	0	0	0.03	CTTCCTTGGCCAAAGAAAATC	21	60.06	42.86	0.03	0	TTGATGCTAAATCACTTGCCC	21	60.09	42.86	0.03	0	chr5	24295674	610-910
SALK_058461	SALK_058461.50.45.x	1071	0	0	0.63	TAAAACCCTAAACCCCCAATG	21	59.93	42.86	0.63	0	TGGTGACTTTATAAATGTGTCAGTTTG	27	60.56	33.33	0.63	0	chr5	1128856	446-746
SALK_058712	SALK_058712.48.45.x	1263	0	0	1.27	GGTGTGACAGGTGACATTTAGAG	23	58.64	47.83	1.27	0	GATAGAGACGGGACCTGATCC	21	59.91	57.14	1.27	0	chr4	12617121	540-840
SALK_058867C	SALK_058867.32.30.x	1309	0	0	0.03	TGTGGGAAAAAGAAAACGTTG	21	60	38.1	0.03	0	CAATCCATTGAATACATGGCC	21	60.03	42.86	0.03	0	chr5	26905796	569-869
SALK_058882	SALK_058882.37.95.x	1254	0	0	0.12	TGACGAATAACCAGAACTGGG	21	59.98	47.62	0.12	0	ATTGCATCTCTGTCATCCGAC	21	60.1	47.62	0.12	0	chr2	7996233	551-851
SALK_059264C	SALK_059264.54.25.x	1384	0	0	0.09	GCTATCGAGTTCAACTGTCGC	21	60.04	52.38	0.09	0	TTTGGCTGGGATGTCTACATC	21	59.95	47.62	0.09	0	chr3	7823583	598-898
SALK_059308	SALK_059308.14.45.x	1370	0	0	0.12	CTGTCGCTACAGAAAACCAGC	21	60.07	52.38	0.12	0	TTTGGCTGGGATGTCTACATC	21	59.95	47.62	0.12	0	chr3	7823601	580-880
SALK_059341	SALK_059341.35.65.x	1145	0	0	0.13	ATTGATCTCCCCGTTATGTCC	21	60.03	47.62	0.13	0	GCTTCTCTCCACAACACCAAG	21	59.9	52.38	0.13	0	chr5	1130383	430-730
SALK_059377C	SALK_059377.55.50.x	1350	0	0	0.41	ATCTTCATGTGCTATGGTCCG	21	59.97	47.62	0.41	0	CTCCTCAACAGAATCACCACC	21	59.56	52.38	0.41	0	chr1	7442988	583-883
SALK_060069C	SALK_060069.49.50.x	1221	0	0	0.16	TTGCAGATTTCCAGAATGGTC	21	60.07	42.86	0.16	0	AAGAGTTAAAGCCGCCAAAAG	21	59.91	42.86	0.16	0	chr3	2189782	484-784
SALK_061132C	SALK_061132.25.95.x	1106	0	0	0.18	AATACCTGTCCTGTGTCAGCG	21	60.19	52.38	0.18	0	CAAATGCTCAAGGAAGCTGTC	21	60.01	47.62	0.18	0	chr4	10834085	474-774
SALK_061386	SALK_061386.53.25.x	1284	0	0	0.14	TGCTGAGCTCTTTCTCTACCG	21	59.91	52.38	0.14	0	TGGATCTTAGCGCTGCTCTAC	21	59.77	52.38	0.14	0	chr5	4695599	591-891
SALK_062502	SALK_062502.39.50.x	1298	0	0	0.71	CAATCTATGCCTGCTTCTTGC	21	60	47.62	0.71	0	TTTTTCAACCGGTTCATTAATTC	23	59.28	30.43	0.71	0	chr1	29436463	520-820
SALK_062988	SALK_062988.55.75.x	1274	0	0	0.07	TAAAACCCTAAACCCCCAATG	21	59.93	42.86	0.07	0	TTTCACATATCGCCAAACTTTG	22	60	36.36	0.07	0	chr5	1129009	496-796
SALK_063057	SALK_063057.26.40.x	1302	0	0	0.09	TAAGAGAAGGCTTGCTTGCAG	21	59.91	47.62	0.09	0	TATTTTTGCATTTTTGGGTCG	21	59.83	33.33	0.09	0	chr1	27583928	580-880
SALK_063059	SALK_063059.56.00.x	1140	0	0	1.54	CAATCCCGGAAGATAAACCTC	21	59.79	47.62	1.54	0	TGATTTGCAAATTTTCTATTTGG	23	58.25	26.09	1.54	0	chr1	27584214	524-824
SALK_063393C	SALK_063393.43.80.x	1260	0	0	0.29	AATTCATTAATGATGCGTCCG	21	59.81	38.1	0.29	0	AGCATGATCAAAAGGACATGC	21	60.1	42.86	0.29	0	chr1	11719185	475-775
SALK_063708	SALK_063708.51.00.x	1220	0	0	0.65	GACCTCAGGGTGATTAGAGCC	21	60.09	57.14	0.65	0	GCAAGTTGATTTTGAAATGGG	21	59.44	38.1	0.65	0	chr1	26301193	515-815
SALK_063887C	SALK_063887.48.55.x	1176	0	0	0	CTGAAAAGCAAATCTCCATCG	21	59.83	42.86	0	0	AGGCTTCACTTCTCCATCTCC	21	59.83	52.38	0	0	chr4	7858059	547-847
SALK_064253	SALK_064253.36.45.x	1274	0	0	0.48	AGAAGCACGAGGAGGAAGAAG	21	60.14	52.38	0.48	0	TTGAAAAGTCCATTGCCTAGTTC	23	59.66	39.13	0.48	0	chr1	7087994	523-823
SALK_065256C	SALK_065256.45.05.x	1074	0	0	0.03	CTGAAGAAGAAATGGGGTTCC	21	59.93	47.62	0.03	0	GTTTATTCCCTCCACTGCTCC	21	59.95	52.38	0.03	0	chr1	17284886	449-749
SALK_065324	SALK_065324.48.75.x	1212	0	0	0.43	CGTAAAACAAAGATGGAACCG	21	59.5	42.86	0.43	0	CCTCAGGGATTCAAAGGTTTC	21	59.93	47.62	0.43	0	chr3	4962964	442-742
SALK_067774	SALK_067774.47.95.x	1274	0	0	0.09	CGTCCTTCCTTCAATCTTTCC	21	60.06	47.62	0.09	0	CTTCAATCTTCTGCCATGCTC	21	59.97	47.62	0.09	0	chr2	19245775	569-869
SALK_067780	SALK_067780.51.35.x	1274	0	0	0.09	CGTCCTTCCTTCAATCTTTCC	21	60.06	47.62	0.09	0	CTTCAATCTTCTGCCATGCTC	21	59.97	47.62	0.09	0	chr2	19245775	569-869
SALK_068982	SALK_068982.52.35.x	1255	0	0	0.13	TGACTAGAGGAGGGAAGAGCC	21	59.96	57.14	0.13	0	GCCATTGCATCTGACTCTTTC	21	59.83	47.62	0.13	0	chr3	16760056	564-864
SALK_069419	SALK_069419.50.90.x	1277	0	0	0.9	GCTGCAATTCCACACACTAGC	21	60.85	52.38	0.9	0	ATGAGATGGGACTCAACATGC	21	59.95	47.62	0.9	0	chr1	26348037	549-849
SALK_070393	SALK_070393.14.85.x	1229	0	0	0.02	TGTCGTCCAATTGCAAAGATAG	22	60.13	40.91	0.02	0	TGAGGCTGCGTGGTATAAATC	21	60.11	47.62	0.02	0	chr2	4478095	525-825
SALK_070394	SALK_070394.21.05.x	1235	0	0	0.1	GCCGTTAAAAAGAGCAAGGAC	21	60.25	47.62	0.1	0	TACGCTTCTTTTGTTGGGTTG	21	60.15	42.86	0.1	0	chr1	9076090	528-828
SALK_072275	SALK_072275.23.10.x	1220	0	0	0.11	ACCAGAAATACCAATACCGGC	21	60.09	47.62	0.11	0	TTAACCTCAACCTCACCGATG	21	59.98	47.62	0.11	0	chr3	6097947	532-832
SALK_072283	SALK_072283.54.00.x	1220	0	0	0.11	ACCAGAAATACCAATACCGGC	21	60.09	47.62	0.11	0	TTAACCTCAACCTCACCGATG	21	59.98	47.62	0.11	0	chr3	6097962	547-847
SALK_073208C	SALK_073208.55.25.x	1208	0	0	0.15	ACATGCAAAATGTCTTTTCGC	21	60.13	38.1	0.15	0	TCCTCTGTAAATTGGGTGACG	21	59.98	47.62	0.15	0	chr4	13016257	439-739
SALK_073405C	SALK_073405.15.65.x	1208	0	0	0.28	TTCCCTTTGTTAAGGGTCACC	21	60.21	47.62	0.28	0	GAATATTTCGGGCCAAATTTG	21	60.49	38.1	0.28	0	chr4	5085346	479-779
SALK_074532	SALK_074532.55.50.x	1301	0	0	0.27	AATTCCAACCAGGATGGAAAC	21	60.05	42.86	0.27	0	GTTTTGAGTCTTCGTGGTTGC	21	59.77	47.62	0.27	0	chr4	8036574	553-853
SALK_076127	SALK_076127.48.65.x	1248	0	0	0.17	ACAAACCCTGGGTTATTCTGG	21	60.1	47.62	0.17	0	TATCGACGGATTCCGATGTAG	21	59.93	47.62	0.17	0	chr4	12555213	487-787
SALK_076448	SALK_076448.53.50.x	1289	0	0	0.11	CAGTGCAACCACATGAAGATG	21	60.17	47.62	0.11	0	GTGCTCCCGAAGATCCTATTC	21	60.05	52.38	0.11	0	chr5	6598666	547-847
SALK_076557	SALK_076557.18.40.x	1181	0	0	0.12	ACCATGCTGAACAATCCATTC	21	59.81	42.86	0.12	0	AAGACGTGTATGGTACCGTCG	21	59.93	52.38	0.12	0	chr5	23501315	432-732
SALK_077001C	SALK_077001.33.70.x	1189	0	0	2.09	TCATAATCTCTTCTCCCCTCTTC	23	57.99	43.48	2.09	0	AAAAACGTCGTCGTGTTAACG	21	60.08	42.86	2.09	0	chr5	23249065	509-809
SALK_077211C	SALK_077211.27.50.x	1172	0	0	0.04	TTCTCAATCGGATGTCTGGTC	21	60.07	47.62	0.04	0	GTCAGTCTATCCTGCGCTTTG	21	60.03	52.38	0.04	0	chr1	3586830	464-764
SALK_078277	SALK_078277.56.00.x	1300	0	0	1.2	TTGATTTGTCATAATAAGAATAAGCATG	28	59.05	25	1.2	0	ATAAGAACCAGCGCGACATC	20	60.24	50	1.2	0	chr4	8614177	600-900
SALK_079298	SALK_079298.45.95.x	1394	0	0	1.21	TGAAACTCACGACGGATGAAG	21	61.22	47.62	1.21	0	GAGCCAAGACACTGAGCAATC	21	60.01	52.38	1.21	0	chr5	19249631	609-909
SALK_079606C	SALK_079606.18.75.x	1195	0	0	0.15	ATAAGCGGAAGCAGCTTTTTC	21	60	42.86	0.15	0	AGGATTCCCATTGCTTACCC	20	60.15	50	0.15	0	chr3	3455490	435-735
SALK_079698C	SALK_079698.54.50.x	1092	0	0	0.41	GCAGACTGAACCGATTATTGC	21	59.73	47.62	0.41	0	TAGGCACTTGCATACCAAAGG	21	60.14	47.62	0.41	0	chr5	21702214	450-750
SALK_079805C	SALK_079805.43.55.x	1184	0	0	0.56	TGGGCTTATTATTAATGGGCC	21	60.02	42.86	0.56	0	TCTGCTTGTACTTCCTCGTCG	21	60.58	52.38	0.56	0	chr4	6828530	488-788
SALK_079806	SALK_079806.48.00.x	1273	0	0	0.17	CTCTGGATCCCTTCTAATGCC	21	60.05	52.38	0.17	0	GTCGCGAACTGTTTCTCATTC	21	59.87	47.62	0.17	0	chr4	6828697	503-803
SALK_080588C	SALK_080588.27.05.x	1160	0	0	0.25	TCCTCTCTGCTGCACTCTAGG	21	59.9	57.14	0.25	0	GTACCATGCGTAGCAAAGGAC	21	59.65	52.38	0.25	0	chr1	3656222	480-780
SALK_080594	SALK_080594.48.10.x	1165	0	0	0.22	TAAAATAAACAAAATGCGCGG	21	59.98	33.33	0.22	0	ATCTCTCTCTTGCGTCTCGTG	21	59.76	52.38	0.22	0	chr1	634947	495-795
SALK_081889	SALK_081889.35.95.x	1187	0	0	0.2	GGGTCAGTTTCTTGGATACCC	21	59.68	52.38	0.2	0	GAAGCTTTGAAGCAGCTACTACG	23	59.88	47.83	0.2	0	chr1	19699278	440-740
SALK_082520	SALK_082520.24.45.x	1315	0	0	0.16	GAGATGAGTCAAAGCACCGAG	21	60	52.38	0.16	0	ACCAATGCAAGCTTGTTTCAC	21	60.17	42.86	0.16	0	chr1	2072438	549-849
SALK_082617	SALK_082617.27.70.x	1271	0	0	1.17	CATTGTTTTCACGCAAACATG	21	60.02	38.1	1.17	0	GGCAACCATTGTAAATAAGTTCC	23	58.85	39.13	1.17	0	chr2	19173051	564-864
SALK_083561C	SALK_083561.39.30.x	1311	0	0	0.12	ATAGAGAGATAGAAGGCGGCG	21	59.98	52.38	0.12	0	TCCCCAGAGAGCTAGCTTTTC	21	60.1	52.38	0.12	0	chr4	18072978	594-894
SALK_083700C	SALK_083700.51.90.x	1225	0	0	0.81	AATTAAGCAAACGGTCTTCCC	21	59.49	42.86	0.81	0	TGTCAGTGGGCTAAAAATGTG	21	58.69	42.86	0.81	0	chr5	16324227	495-795
SALK_085565	SALK_085565.15.85.x	1311	0	0	0.55	TCGAGATTCAGTGCTCTAGGC	21	59.73	52.38	0.55	0	AAGCCAACATAGATGCGACTG	21	60.29	47.62	0.55	0	chr5	19602028	554-854
SALK_085801C	SALK_085801.40.00.x	1138	0	0	0.03	TGCTCCAAATCCAGTCATTTC	21	60.07	42.86	0.03	0	GCGAGATTCGGGGAGATATAG	21	60.03	52.38	0.03	0	chr3	17481921	514-814
SALK_085822C	SALK_085822.50.55.x	1154	0	0	0.89	TACGATGGAATCCGAAAGAAG	21	59.17	42.86	0.89	0	TCAATTCGAATTCGAAACCTG	21	60.06	38.1	0.89	0	chr4	5187404	539-839
SALK_086222	SALK_086222.54.95.x	1128	0	0	0.22	TCAAGAAAAACTCTGTTTTGATGG	24	59.68	33.33	0.22	0	GTGTCTTTGGCTCACCTGAAG	21	59.9	52.38	0.22	0	chr2	19165484	451-751
SALK_086452C	SALK_086452.52.80.x	1291	0	0	0.14	CCACAAAGGTACGTTTCCATG	21	60.27	47.62	0.14	0	ACAACTTGCCAGAAATCATGC	21	60.13	42.86	0.14	0	chr1	6387725	552-852
SALK_087058	SALK_087058.51.30.x	1272	0	0	0.45	ATGCAACCAATGTCAGTGATG	21	59.44	42.86	0.45	0	GATCCGACACAGAAACTAGCG	21	59.89	52.38	0.45	0	chr3	1893002	523-823
SALK_087074	SALK_087074.50.15.x	1112	0	0	1.29	CCACACATTTTGTCAAGGGAG	21	60.39	47.62	1.29	0	CTGTCCTCTTACGACCAGAGC	21	59.1	57.14	1.29	0	chr1	7699124	475-775
SALK_087251	SALK_087251.36.20.x	1253	0	0	0.64	TTCTTCCAACCTCATGTCTCG	21	60.24	47.62	0.64	0	ATAGGACAATGCAATGCATGC	21	60.88	42.86	0.64	0	chr5	5420135	509-809
SALK_087789C	SALK_087789.53.00.x	1251	0	0	0.84	GGTTTCTCTCCGAGTGGAAAC	21	60.1	52.38	0.84	0	TGCATTCTTCTCCAATTCTCC	21	59.26	42.86	0.84	0	chr1	7089362	537-837
SALK_088070C	SALK_088070.52.30.x	1228	0	0	0.2	TAACACCAGACCACGGTTTTC	21	59.88	47.62	0.2	0	TTGGCTTTATCCGAGTGAATG	21	60.08	42.86	0.2	0	chr1	14160359	463-763
SALK_088397	SALK_088397.37.35.x	1192	0	0	0.79	GAGAACAATAATTTTGCCGCC	21	60.79	42.86	0.79	0	TTTCACATATCGCCAAACTTTG	22	60	36.36	0.79	0	chr5	1129033	472-772
SALK_088804	SALK_088804.54.00.x	1141	0	0	0.08	ATCTATTCAGGATCGATCCGG	21	60.26	47.62	0.08	0	ACGCAACAGAACCATTACGAG	21	60.18	47.62	0.08	0	chr1	21074062	499-799
SALK_088812	SALK_088812.48.90.x	1316	0	0	0.02	TCCAAAAGTTCGACAATTTCG	21	60.1	38.1	0.02	0	TTTAACGAGACCGGTGAGATG	21	60.12	47.62	0.02	0	chr1	21073895	563-863
SALK_088896C	SALK_088896.48.55.x	1234	0	0	0.12	AAGGCAGGACAAGGAGAAGAC	21	59.87	52.38	0.12	0	GTCGGTAAGAACCCACTCCTC	21	59.99	57.14	0.12	0	chr1	8651759	474-774
SALK_089531	SALK_089531.49.15.x	1352	0	0	0.18	AACAAACAGATGCAACCTTGG	21	60.02	42.86	0.18	0	CGTTCGATCTCCTCATACTCG	21	59.84	52.38	0.18	0	chr3	20781262	600-900
SALK_089566	SALK_089566.35.00.x	1216	0	0	0.28	ATGAAGACGTCAAGTCCATCG	21	60.13	47.62	0.28	0	CGTTCGATCTCCTCATACTCG	21	59.84	52.38	0.28	0	chr3	20781351	511-811
SALK_089726	SALK_089726.14.65.x	1308	0	0	0.64	AAGCACCACATCGTTAAATGG	21	59.87	42.86	0.64	0	CTTACGCTCTCTTGGATGCTC	21	59.23	52.38	0.64	0	chr5	10527358	536-836
SALK_090543	SALK_090543.16.60.x	1187	0	0	0.17	ATACACGAAACCCAACAGCTG	21	60.04	47.62	0.17	0	GAAAGCAGTTGCTCATCAACC	21	59.87	47.62	0.17	0	chr1	17283810	491-791
SALK_090550C	SALK_090550.52.85.x	1187	0	0	0.17	ATACACGAAACCCAACAGCTG	21	60.04	47.62	0.17	0	GAAAGCAGTTGCTCATCAACC	21	59.87	47.62	0.17	0	chr1	17283752	549-849
SALK_091100C	SALK_091100.43.65.x	1233	0	0	0.35	TGTTCACTAAACAAAACAAGTGGTG	25	60.38	36	0.35	0	CTATCAGTTTCAGAGCCGTCG	21	60.02	52.38	0.35	0	chr1	27582155	536-836
SALK_091718	SALK_091718.42.20.x	1253	0	0	0.17	CGAGGAATTCAACGTGAAGAG	21	59.86	47.62	0.17	0	GCTTTGCTTCAACTATGGCAG	21	60.03	47.62	0.17	0	chr3	16760382	497-797
SALK_092369	SALK_092369.49.60.x	1376	0	0	0.75	GGATCCAAAAATATGTGGTGG	21	59.01	42.86	0.75	0	CGAATGACTCGTTTTGTAGCC	21	59.76	47.62	0.75	0	chr2	227254	587-887
SALK_092522	SALK_092522.32.40.x	1323	0	0	0.2	CCGTTTCCTGCACTCAACTAG	21	59.92	52.38	0.2	0	CAGCTATCAATGTTCAAGGCC	21	59.72	47.62	0.2	0	chr1	11785866	585-885
SALK_092789C	SALK_092789.29.80.x	1261	0	0	0.01	AAGATGAGACCTGTGGTGGTG	21	60.02	52.38	0.01	0	TTAGGGGTATGGTCTGGGATC	21	60.02	52.38	0.01	0	chr1	30004427	541-841
SALK_092851C	SALK_092851.38.95.x	1285	0	0	0.06	TGTTTTGGATCAGCCGAATAG	21	60.08	42.86	0.06	0	AACTCTCGAAAAGAAGAGCCG	21	60.14	47.62	0.06	0	chr2	457195	505-805
SALK_092908	SALK_092908.41.60.n	1274	0	0	0.2	TCCCCTCTCTTCTCTCCTCTG	21	60.07	57.14	0.2	0	AATTTGATTTCCCAATCGCTC	21	60.27	38.1	0.2	0	chr1	3266756	560-860
SALK_094006C	SALK_094006.49.30.x	1196	0	0	0.97	AAATAATGTGGTCATGGCTGC	21	59.84	42.86	0.97	0	ACAGCTGACAGAGTCGACTGC	21	60.82	57.14	0.97	0	chr2	2583368	518-818
SALK_095721	SALK_095721.38.25.n	1349	0	0	1.17	CAACTTGCCCAGAAAACAGAG	21	59.9	47.62	1.17	0	CAAAAAGACCAATCCAAAAGC	21	58.73	38.1	1.17	0	chr5	18614733	591-891
SALK_096295	SALK_096295.49.30.x	1228	0	0	0.65	GCAGCAAATTTCCAAACATTC	21	59.58	38.1	0.65	0	ATGCGGTTTGGGTTAGAAAAC	21	60.23	42.86	0.65	0	chr1	19697936	459-759
SALK_096303	SALK_096303.48.00.x	1068	0	0	0.16	TCAATGAACTCAAGGGATTGC	21	60.07	42.86	0.16	0	ATGCGGTTTGGGTTAGAAAAC	21	60.23	42.86	0.16	0	chr1	19697934	457-757
SALK_096314	SALK_096314.17.60.x	1052	0	0	0.76	TCCAATGCGAGAAATAAAACG	21	60.08	38.1	0.76	0	CATAAGCGACATCCTAGAAAAGG	23	59.32	43.48	0.76	0	chr5	23249357	433-733
SALK_096651C	SALK_096651.42.35.x	1228	0	0	0.15	TCACCTTTCTCCACGATTCAC	21	60.1	47.62	0.15	0	ATGCGAGTGAATGACCATTTC	21	59.95	42.86	0.15	0	chr5	3594173	475-775
SALK_097255C	SALK_097255.51.95.x	1217	0	0	0.3	GTGTCGGTACAGTGACCATCC	21	60.3	57.14	0.3	0	TAGTTCACGGGAGACGTATGG	21	60	52.38	0.3	0	chr1	7089914	525-825
SALK_097431C	SALK_097431.54.25.x	1289	0	0	0.08	CGTGAGTTTTCCCCCTTTAAG	21	59.98	47.62	0.08	0	GAGGAAGCGTTTTGACTGTTG	21	59.91	47.62	0.08	0	chr1	4108453	552-852
SALK_097788	SALK_097788.53.75.x	1198	0	0	0.09	ATTTTCACCCCAAGAAGGTTG	21	60.21	42.86	0.09	0	TGGGTCTAATTGGGGAAGAAG	21	60.3	47.62	0.09	0	chr4	13847091	500-800
SALK_098094	SALK_098094.46.25.x	1194	0	0	0.06	AGGGATTCGTGATTGACACTG	21	59.98	47.62	0.06	0	CGAGTTAGCAAAATGCCTACG	21	59.92	47.62	0.06	0	chr2	11580337	500-800
SALK_098100	SALK_098100.21.75.x	1218	0	0	0.56	TCCGAAAATGAATTAGGGCTC	21	60.39	42.86	0.56	0	ACAGATTATGTGCATCCCGTC	21	59.83	47.62	0.56	0	chr2	11580219	524-824
SALK_098529	SALK_098529.51.00.x	1308	0	0	1.4	GGTCCAAGCAGGAATATTTTG	21	58.57	42.86	1.4	0	ACCATTGGGGGTGTTTACTTC	21	59.97	47.62	1.4	0	chr5	9247510	547-847
SALK_098659	SALK_098659.53.00.x	1235	0	0	0.41	CGGACTATGCGGTCACTAAAC	21	59.65	52.38	0.41	0	AAACCTACATGCAGTGGCAAC	21	60.05	47.62	0.41	0	chr1	16771538	468-768
SALK_098920	SALK_098920.47.30.x	1093	0	0	2.4	CCCATGCAAAAATATTCATTTAG	23	57.69	30.43	2.4	0	AGCATGTCCTTTTGATCATGC	21	60.1	42.86	2.4	0	chr1	11719990	571-871
SALK_100861C	SALK_100861.31.40.x	1300	0	0	0.06	GTATCCCGAGCTCTTATTGCC	21	60.07	52.38	0.06	0	TTCCGGTTGCGATTAGTAGTG	21	60.14	47.62	0.06	0	chr4	8576813	603-903
SALK_101038	SALK_101038.31.90.x	1254	0	0	0.22	TTCTTGAGCTTCTTGTCCGAG	21	59.74	47.62	0.22	0	TCACAAATTCGGTCCAAAGTC	21	59.96	42.86	0.22	0	chr5	21703732	505-805
SALK_102309	SALK_102309.46.80.x	1241	0	0	0.6	TCATTCGATGGAATGTGTGTC	21	59.36	42.86	0.6	0	CTCTCTTGCATCCTTGATTCG	21	59.96	47.62	0.6	0	chr1	10151750	597-897
SALK_102716	SALK_102716.24.25.x	1172	0	0	0.2	GCAGTCAACCTCTGTGGAAAG	21	59.9	52.38	0.2	0	CGATCAATTCTTCGCTCTCTG	21	60.1	47.62	0.2	0	chr5	26378775	432-732
SALK_102725C	SALK_102725.47.70.x	1240	0	0	0.01	ATGCATCGAGAATTGTTGAGG	21	60.09	42.86	0.01	0	CGATCAATTCTTCGCTCTCTG	21	60.1	47.62	0.01	0	chr5	26378742	465-765
SALK_102994	SALK_102994.56.00.x	1212	0	0	2.96	TGATTTTTGATAGCTTAAAAGTTAAAAC	28	57.24	21.43	2.96	0	GCGAACCAATACATGATTTGG	21	60.2	42.86	2.96	0	chr2	19171318	535-835
SALK_102999	SALK_102999.27.15.x	1145	0	0	1.08	AAAAAGATTGACCAGCAACATATAAG	26	59.12	30.77	1.08	0	GCGAACCAATACATGATTTGG	21	60.2	42.86	1.08	0	chr2	19171237	454-754
SALK_103927	SALK_103927.35.80.x	1238	0	0	0.74	TCCAAATCATCTTATTGACCAAAG	24	59.39	33.33	0.74	0	ATGGATAGATCCAATCAGGGC	21	60.13	47.62	0.74	0	chr3	20048158	579-879
SALK_104121C	SALK_104121.29.50.x	1266	0	0	0.26	TCACTGGATTTGGTGAGGAAG	21	60.1	47.62	0.26	0	TTGGAAGGTCCTTACATGGTG	21	59.84	47.62	0.26	0	chr5	20480761	584-884
SALK_104158C	SALK_104158.44.30.x	1090	0	0	0.21	GCAATTCGGTTTACTACGTGC	21	59.67	47.62	0.21	0	CAAGAACTCAAAATGCCTTGC	21	59.87	42.86	0.21	0	chr1	30005650	441-741
SALK_104279	SALK_104279.50.00.x	1237	0	0	0.13	GGGGATCTTTTAAGCAGGTTG	21	59.95	47.62	0.13	0	TGATTCTTGTATGCCTCAGGG	21	60.08	47.62	0.13	0	chr5	1131150	564-864
SALK_104328	SALK_104328.28.50.x	1167	0	0	0.59	CACAATTGGAGCTAATGCACC	21	60.52	47.62	0.59	0	TTCAAAATGGCTGAACCAATC	21	59.93	38.1	0.59	0	chr2	17089930	512-812
SALK_104339C	SALK_104339.54.00.x	1265	0	0	0.28	TGGGTTTGAAGGTACGTTCAG	21	60.02	47.62	0.28	0	TAGTGAGTGGTGAATGCGATG	21	59.73	47.62	0.28	0	chr1	11411252	528-828
SALK_104429C	SALK_104429.44.05.x	1269	0	0	0.21	CACTCATGCATGCTGTACTGG	21	60.34	52.38	0.21	0	AGCGTTGATGACAACATCCTC	21	60.13	47.62	0.21	0	chr1	8652039	480-780
SALK_105034C	SALK_105034.55.30.x	1243	0	0	0.13	CGCCGTCGTTTTTAACTACTG	21	59.82	47.62	0.13	0	TGAGTGGGATTCCTTGTTGTC	21	59.96	47.62	0.13	0	chr5	17251987	566-866
SALK_105121C	SALK_105121.56.00.x	1175	0	0	0.41	GAATATCAGGAGGTTCTGGGC	21	59.92	52.38	0.41	0	GGTGGATCTGATCTGAATTGC	21	59.5	47.62	0.41	0	chr5	9553447	456-756
SALK_106153C	SALK_106153.54.50.x	1272	0	0	2.07	CACAACAACCAAACAGATCCC	21	60.26	47.62	2.07	0	TGGCCTGTTTTAATTAAAGGG	21	58.19	38.1	2.07	0	chr1	5398760	574-874
SALK_106253C	SALK_106253.42.80.x	1099	0	0	0.49	TACACGGACTTTGGAGCTGAG	21	60.44	52.38	0.49	0	CTTAATTCCTTTGGTGGGCTC	21	59.95	47.62	0.49	0	chr3	2016973	484-784
SALK_106769	SALK_106769.54.75.x	1333	0	0	0.7	TATACATACACACATGGCCGG	21	59.2	47.62	0.7	0	AATGGTCACTAGTGTCCACGG	21	59.9	52.38	0.7	0	chr1	17292308	565-865
SALK_107781	SALK_107781.54.75.x	1238	0	0	0.19	AAGGGCGAGAAGATGAATCTC	21	59.8	47.62	0.19	0	CATTTAAAAGTCGAATTGCCG	21	59.61	38.1	0.19	0	chr3	17443090	542-842
SALK_108806C	SALK_108806.51.80.x	1232	0	0	0.12	AGGGTGGGGAGATAATGTCAG	21	60.2	52.38	0.12	0	AAGGAAATGGACTTGATTGCC	21	60.31	42.86	0.12	0	chr5	2921486	474-774
SALK_112276	SALK_112276.25.95.x	1230	0	0	0.28	CCTTGTTCATTTGTCAACATTAGG	24	59.81	37.5	0.28	0	TGGAGAGCCATTACGTTCATC	21	60.09	47.62	0.28	0	chr1	9401093	488-788
SALK_112597	SALK_112597.46.70.x	1348	0	0	0.1	TCGACCCAAACAGTATCCAAG	21	59.98	47.62	0.1	0	GGCTCTTTTGTCTACGCCAC	20	59.88	55	0.1	0	chr1	11728395	564-864
SALK_112952C	SALK_112952.54.75.x	1170	0	0	0.12	TGAAATGTTTTCAGATTCCGG	21	59.92	38.1	0.12	0	CTCATGGGGAGATTAGAAGCC	21	60.05	52.38	0.12	0	chr3	5972698	540-840
SALK_113174C	SALK_113174.18.80.x	1142	0	0	0	GCGTCTTGTTTCTCAAACCAC	21	59.77	47.62	0	0	TCCTTAGCTTGAGTTCTTGCG	21	59.78	47.62	0	0	chr3	4359278	439-739
SALK_113212	SALK_113212.20.10.n	1255	0	0	0	GCAATTTCTCTGCGTTTTGAG	21	60.01	42.86	0	0	CAAATTCTGCTTCGTTTGCTC	21	60.01	42.86	0	0	chr1	2072473	610-910
SALK_113475	SALK_113475.49.20.x	1065	0	0	1.36	CCGTTTTTCCTGTCGGTAAAG	21	60.85	47.62	1.36	0	TTGGGATATGGAACCGATATG	21	59.49	42.86	1.36	0	chr1	16766553	432-732
SALK_114017C	SALK_114017.52.10.x	1070	0	0	0	TGAAGAACTTGCATTGCGAC	20	60	45	0	0	CTTGCTGGAGAGACAATGGAG	21	60	52.38	0	0	chr1	19567471	448-748
SALK_114055	SALK_114055.29.55.x	1328	0	0	0.51	AAATATGGTTTCCCTGTTGGC	21	60.07	42.86	0.51	0	TGGCTGTTTCTAGAGTCGTCG	21	60.58	52.38	0.51	0	chr2	19167527	590-890
SALK_114058	SALK_114058.49.10.x	1249	0	0	0.3	TGATATAGTCGCTGTTTGGGG	21	59.97	47.62	0.3	0	TCCGTGAGCGTATTCACTTTC	21	60.26	47.62	0.3	0	chr1	11412090	609-909
SALK_114064	SALK_114064.54.75.x	1295	0	0	0.65	AGCAAATCATGCATCAAAACC	21	59.96	38.1	0.65	0	AATAAGCAAAGTGGCTTTGGC	21	60.61	42.86	0.65	0	chr1	21669594	584-884
SALK_114390C	SALK_114390.54.25.x	1219	0	0	0.63	CCACCATTCATAAAATATCAAAACG	25	60.65	32	0.63	0	TAAACTGGGTGACGTGTCTCC	21	60.02	52.38	0.63	0	chr1	4291072	436-736
SALK_116457	SALK_116457.15.70.x	1121	0	0	0.11	AATTTCTTGCACAGACCAACG	21	60.16	42.86	0.11	0	TCACCTCAGACGCTCAATACC	21	60.27	52.38	0.11	0	chr5	16386989	468-768
SALK_117347	SALK_117347.34.05.x	1306	0	0	0.25	GTGTTTTGGCAGAGAAAGGTG	21	59.77	47.62	0.25	0	ATCGTCGTTGGTAGATGCAAC	21	60.01	47.62	0.25	0	chr3	1079655	538-838
SALK_117544	SALK_117544.56.00.x	1074	0	0	1.07	CTGAAATTCTCCTTTACGGGC	21	60.08	47.62	1.07	0	GCAAATCATGACCTAATTCTTCC	23	59.01	39.13	1.07	0	chr1	11728210	462-762
SALK_118221	SALK_118221.51.55.x	1142	0	0	0.42	AAAGGAGACACATTGCGAGTG	21	60.31	47.62	0.42	0	GAATCGCTGAGGAAGTACGTG	21	59.89	52.38	0.42	0	chr5	4696944	494-794
SALK_118297	SALK_118297.32.55.x	1271	0	0	0.12	GAAGCTCAAATGTTTGCTTGG	21	59.87	42.86	0.12	0	ATGATTTTTGTCGTCACAGCC	21	59.99	42.86	0.12	0	chr1	7448162	497-797
SALK_118298	SALK_118298.32.50.x	1228	0	0	0.2	ATGATTTCACCAGCCTTGTTG	21	59.99	42.86	0.2	0	AGTACACTCGCAATTGCAACC	21	60.19	47.62	0.2	0	chr1	7448349	586-886
SALK_118307C	SALK_118307.48.10.x	1271	0	0	0.12	GAAGCTCAAATGTTTGCTTGG	21	59.87	42.86	0.12	0	ATGATTTTTGTCGTCACAGCC	21	59.99	42.86	0.12	0	chr1	7448166	501-801
SALK_118772	SALK_118772.45.05.x	1177	0	0	0.05	GGGTTTAGCTAAAGGTGGACG	21	60.01	52.38	0.05	0	TGGATGGTCATCCTTCAGAAG	21	60.06	47.62	0.05	0	chr2	4482835	441-741
SALK_118974	SALK_118974.52.55.x	1290	0	0	0.08	CTTCCTCCCATTTTCCACTTC	21	59.93	47.62	0.08	0	GTGAGCAATGCTTTTCTGGAG	21	60.01	47.62	0.08	0	chr1	7450783	587-887
SALK_119568C	SALK_119568.44.50.x	1217	0	0	0.1	AGAAACTCAGCCCCAACTCTC	21	59.87	52.38	0.1	0	GACTTGTTGGGCAAGTTCAAG	21	59.77	47.62	0.1	0	chr5	6598507	605-905
SALK_119872	SALK_119872.21.55.x	1293	0	0	0.93	AACAAACCAACATGTCTTCCG	21	59.88	42.86	0.93	0	AATGAAAAACACATCATCTCGG	22	58.95	36.36	0.93	0	chr5	18200876	562-862
SALK_121997C	SALK_121997.52.25.x	1204	0	0	0.01	TGCAAAGCTAGAAGCCTTGAG	21	59.91	47.62	0.01	0	ACCCCGATTCACCGTATTATC	21	59.92	47.62	0.01	0	chr1	7442535	490-790
SALK_122259	SALK_122259.28.90.x	1244	0	0	0.17	AATTGCCCATGTTGAGTTTTG	21	59.85	38.1	0.17	0	GATTGGAAGTGATCAAGGCTG	21	59.69	47.62	0.17	0	chr1	30098004	559-859
SALK_122261	SALK_122261.34.15.x	1102	0	0	0.09	AATTGCCCATGTTGAGTTTTG	21	59.85	38.1	0.09	0	TAGTTGCAGGAGAAGCTGAGG	21	59.77	52.38	0.09	0	chr1	30097936	485-785
SALK_122286C	SALK_122286.40.65.x	1204	0	0	0.13	CAACGTACAAAGATGCTCTTTCC	23	60.18	43.48	0.13	0	ATTCACGTACTGTGCCACTCC	21	60.05	52.38	0.13	0	chr1	3266645	487-787
SALK_122829C	SALK_122829.18.40.x	1267	0	0	0.34	TTTTAGCTTTCCGAGTGTTGG	21	59.39	42.86	0.34	0	ACCGGGAGAGAGTAATCAAGC	21	59.73	52.38	0.34	0	chr3	20520318	497-797
SALK_123264	SALK_123264.53.25.x	1160	0	0	1.25	AAACTAATTAACGCAACTTGATGG	24	58.74	33.33	1.25	0	AGAGAGGATACTCGGCGAGAC	21	59.99	57.14	1.25	0	chr4	12479806	526-826
SALK_124030	SALK_124030.55.45.x	1160	0	0	0.58	AATGACGAATTTCGTTCCATG	21	59.81	38.1	0.58	0	CATGGCAAGACCACATAGTCC	21	60.39	52.38	0.58	0	chr5	18614378	467-767
SALK_124909	SALK_124909.24.45.x	1282	0	0	0.18	CACCTCCTATCGAATTCCTCC	21	59.91	52.38	0.18	0	ACTGAATTACCCAATACGGCC	21	60.09	47.62	0.18	0	chr1	28631572	535-835
SALK_125108C	SALK_125108.34.45.x	1252	0	0	0.07	AAAGAACAACGACTCTGCTGG	21	59.53	47.62	0.07	0	CTCCCTGCAATTTGACAAAAC	21	59.6	42.86	0.07	0	chr5	3213145	558-858
SALK_126556	SALK_126556.41.85.x	1230	0	0	0.75	TTGGTTTCCAAATTCGCTTAC	21	59.11	38.1	0.75	0	GAAATTATGGACAATCGAAGACG	23	59.86	39.13	0.75	0	chr1	21675292	513-813
SALK_127430C	SALK_127430.21.55.n	1122	0	0	0.27	TCGTAAATGCTGGTTTTGGTC	21	59.99	42.86	0.27	0	TTCCAGTTCCAGCATAAGCAC	21	60.26	47.62	0.27	0	chr2	8862831	486-786
SALK_127759C	SALK_127759.47.80.x	1251	0	0	0.01	GAACTCTCCCAGTATCGGGAC	21	59.95	57.14	0.01	0	TTATCCCACAGCAGATATGGC	21	59.94	47.62	0.01	0	chr1	4290271	500-800
SALK_128386	SALK_128386.38.55.x	1315	0	0	0.7	GTGGCGTTGTCTGATTGGTAG	21	60.57	52.38	0.7	0	GCCGCTCTCTCTCTTTCTTTC	21	59.86	52.38	0.7	0	chr1	12055817	525-825
SALK_129325	SALK_129325.40.05.x	1237	0	0	0.04	TGAAAAAGATACCGGACGATG	21	59.95	42.86	0.04	0	TGCAGTATATACCGAGACGGG	21	59.99	52.38	0.04	0	chr5	6332402	574-874
SALK_130097C	SALK_130097.30.65.n	1231	0	0	0.9	TAACGAGTTCGAATCCAAAGG	21	59.21	42.86	0.9	0	TAAATGTCTTTTTCGGCAACG	21	60.12	38.1	0.9	0	chr1	4760998	553-853
SALK_130460	SALK_130460.46.40.x	1184	0	0	0.84	CCTGTTTCACTCAGGTGTTCC	21	59.61	52.38	0.84	0	CGCTTGAAGAGACAAGTTGTTTC	23	60.45	43.48	0.84	0	chr1	21673203	500-800
SALK_130497	SALK_130497.44.10.x	1187	0	0	0.3	GCTTTTGGAAATTACGGATCC	21	59.8	42.86	0.3	0	TGTGAGACCTCCAACCATCTC	21	60.1	52.38	0.3	0	chr4	6354211	430-730
SALK_130505C	SALK_130505.50.40.x	1187	0	0	0.3	GCTTTTGGAAATTACGGATCC	21	59.8	42.86	0.3	0	TGTGAGACCTCCAACCATCTC	21	60.1	52.38	0.3	0	chr4	6354091	550-850
SALK_131525	SALK_131525.34.70.x	1279	0	0	0.06	ACGGTTCGATCACATCAAGAC	21	59.99	47.62	0.06	0	GCGTGTTTCTCACTCTCGTTC	21	60.05	52.38	0.06	0	chr5	6332252	586-886
SALK_131552	SALK_131552.41.60.x	1178	0	0	0.49	GTCAGTCCATGTTTAGACGCC	21	59.61	52.38	0.49	0	ACATCCTCCAACCAAGGTACC	21	60.1	52.38	0.49	0	chr4	17281531	491-791
SALK_131744	SALK_131744.32.70.n	1178	0	0	0.49	GTCAGTCCATGTTTAGACGCC	21	59.61	52.38	0.49	0	ACATCCTCCAACCAAGGTACC	21	60.1	52.38	0.49	0	chr4	17281546	476-776
SALK_132169C	SALK_132169.32.15.x	1118	0	0	0.03	TGTTCTTGCTTGTGTTTGCAG	21	60.08	42.86	0.03	0	AACGCTACCGACACAACATTC	21	60.05	47.62	0.03	0	chr1	13225253	443-743
SALK_132510	SALK_132510.48.95.x	1087	0	0	0.74	TGTGCACTTGATTGCTTCTTG	21	60.04	42.86	0.74	0	TGAACTCCAAATGTCTAAGCAGC	23	60.78	43.48	0.74	0	chr1	19698508	434-734
SALK_132617	SALK_132617.49.80.x	1138	0	0	0.11	TTTGGCCAAACACGAACTAAC	21	60.03	42.86	0.11	0	GGAACTTGTTGCTGCTTTGAC	21	59.91	47.62	0.11	0	chr5	4479482	512-812
SALK_132627	SALK_132627.48.90.x	1311	0	0	0.11	CCTGTTTCACTCAGGTGTTCC	21	59.61	52.38	0.11	0	CGGGAAACCAATAATTAGCATC	22	59.71	40.91	0.11	0	chr1	21673228	602-902
SALK_132824C	SALK_132824.46.15.x	1284	0	0	0.03	AAATATACCAACGCCGATTCC	21	60.06	42.86	0.03	0	ACACAGTTTGATTTGCCCAAG	21	60.02	42.86	0.03	0	chr1	2873737	582-882
SALK_133460C	SALK_133460.54.40.x	1374	0	0	0.18	TCCTCCGTTACCGTACACATC	21	59.87	52.38	0.18	0	GAGAAGACACAACTTTTCGCG	21	60.04	47.62	0.18	0	chr5	26905492	603-903
SALK_133728C	SALK_133728.47.25.x	1381	0	0	0.68	GCGTGATGATACAGGATTTGG	21	60.35	47.62	0.68	0	TGTAAGACTGCGCTTCCCTAG	21	59.66	52.38	0.68	0	chr1	12117131	599-899
SALK_134022C	SALK_134022.21.15.x	1208	0	0	0.03	CAGGGAGTGACTCTGTTCAGC	21	60.04	57.14	0.03	0	ACCGTTGCTACAATCAGATGG	21	60.01	47.62	0.03	0	chr1	30103106	503-803
SALK_134187C	SALK_134187.34.45.x	1141	0	0	0.32	GGAGAGACCTTTGGGATGAAC	21	59.93	52.38	0.32	0	GTTTCTCACGCAAACCAATTC	21	59.61	42.86	0.32	0	chr3	20520583	530-830
SALK_135854	SALK_135854.15.70.x	1221	0	0	0.38	ATGTCCCATTAGATTTTGGGG	21	59.9	42.86	0.38	0	CATTGTTCCTACACTGGGGTG	21	60.28	52.38	0.38	0	chr1	3588968	546-846
SALK_137107	SALK_137107.44.50.x	1315	0	0	0.41	ATTCGAAACCCAAAATTACCG	21	60.06	38.1	0.41	0	TGGATCAATTGGGTATTTTGC	21	59.65	38.1	0.41	0	chr1	2521365	597-897
SALK_137171	SALK_137171.34.90.x	1283	0	0	0.05	GCAAAGCGAATCTTGAACTTG	21	60.01	42.86	0.05	0	CATTTTGCCCTTTTCCTCTTC	21	60.06	42.86	0.05	0	chr5	8242841	498-798
SALK_137721C	SALK_137721.16.65.x	1209	0	0	0.05	TTTGTGGTTTTTCTTTTTGGTTC	23	59.44	30.43	0.05	0	GGACCCTAAGATCTACTGGAACC	23	59.39	52.17	0.05	0	chr5	13830443	585-885
SALK_137805	SALK_137805.47.75.x	1258	0	0	0.78	TTTGCGTAGAAATTTGATGGC	21	60.09	38.1	0.78	0	TTTTGTTCACGCGGTTTTATG	21	60.87	38.1	0.78	0	chr1	26315233	596-896
SALK_138053C	SALK_138053.31.25.n	1207	0	0	0.29	ACACGGTTTAAAAATGTCCCC	21	59.97	42.86	0.29	0	TCCGATTACGAGACTCTGGTG	21	60.26	52.38	0.29	0	chr3	8789565	532-832
SALK_138297C	SALK_138297.42.65.n	1138	0	0	0.04	TTTCAACCATTTAACCATCCG	21	59.68	38.1	0.04	0	AGTCACAAATGGTCCCATACG	21	59.73	47.62	0.04	0	chr1	14158745	431-731
SALK_138710C	SALK_138710.53.85.x	1294	0	0	1.86	TTGACAAACAAAAAGCAAATACC	23	58.28	30.43	1.86	0	TCCGATACCTAACGTCGTCAG	21	60.14	52.38	1.86	0	chr1	4105219	572-872
SALK_138853	SALK_138853.52.45.x	1206	0	0	0.11	TTCCAAACTTGATCAACCGTC	21	59.96	42.86	0.11	0	ATTTGTCCAAGCAACATTTGG	21	59.85	38.1	0.11	0	chr1	17167853	570-870
SALK_138855C	SALK_138855.52.45.x	1206	0	0	0.11	TTCCAAACTTGATCAACCGTC	21	59.96	42.86	0.11	0	ATTTGTCCAAGCAACATTTGG	21	59.85	38.1	0.11	0	chr1	17167853	570-870
SALK_138987	SALK_138987.44.25.x	1198	0	0	0.12	ACAACGGTATGCGAAAAGATG	21	60.01	42.86	0.12	0	TTCGACCGTTTCAAGTTTTTG	21	60.13	38.1	0.12	0	chr1	9401721	473-773
SALK_139561	SALK_139561.47.70.x	1292	0	0	0.11	AGGATAAGCGAGAGCAGTTCC	21	60	52.38	0.11	0	CCTCTGACGTCTCACAGTTCC	21	59.89	57.14	0.11	0	chr4	8575599	577-877
SALK_139610C	SALK_139610.45.05.x	1085	0	0	0.37	ATTATCCGAGCCGAAAATCAG	21	60.41	42.86	0.37	0	CAAAGCAAGCCACTTGAGAAC	21	60.04	47.62	0.37	0	chr1	6385958	449-749
SALK_139697C	SALK_139697.45.50.x	1088	0	0	0.1	GAATCAAGAGGCAACAACAGC	21	59.87	47.62	0.1	0	ATCGTGGATCGTAGCACAATC	21	59.98	47.62	0.1	0	chr4	12617817	434-734
SALK_141227	SALK_141227.56.00.x	1280	0	0	0.08	TCCTTCCCTTATCTCGGAATG	21	60.4	47.62	0.08	0	TTTGGCCTATAAAGTCGACCC	21	60.32	47.62	0.08	0	chr1	21669411	587-887
SALK_141352	SALK_141352.45.05.x	1244	0	0	0.14	TTGTTTTGCTTCCTTGTGGAG	21	60.27	42.86	0.14	0	TCCAGCTATGTCACTTCCCAC	21	60.13	52.38	0.14	0	chr5	20770227	504-804
SALK_141682	SALK_141682.17.05.n	1346	0	0	0.98	TCAAAGGTTTCAAAACACATATCC	24	59.31	33.33	0.98	0	AGGAGATGTTACTGTCCGTCAG	22	58.33	50	0.98	0	chr2	17712356	604-904
SALK_141788C	SALK_141788.53.30.x	1119	0	0	0.63	TGTTACGATTGTGTGAGTGGC	21	59.63	47.62	0.63	0	CGTCAAAGAAAAGCGAAATTC	21	59	38.1	0.63	0	chr3	7842836	435-735
SALK_141791	SALK_141791.50.35.x	1346	0	0	0.98	TCAAAGGTTTCAAAACACATATCC	24	59.31	33.33	0.98	0	AGGAGATGTTACTGTCCGTCAG	22	58.33	50	0.98	0	chr2	17712356	604-904
SALK_142179C	SALK_142179.54.00.n	1303	0	0	1.13	TCCAGATTTGGGACAAGTCAC	21	59.96	47.62	1.13	0	ATTTCCAATCAACCAACTCCG	21	61.08	42.86	1.13	0	chr5	19249483	545-845
SALK_145235C	SALK_145235.31.05.x	1266	0	0	0.34	TCACGTCACCTTCTCTCTCTCTC	23	60.18	52.17	0.34	0	AACGGAGAATCGAAAAAGAGC	21	59.85	42.86	0.34	0	chr1	24656920	605-905
SALK_146017C	SALK_146017.22.10.x	1222	0	0	0.14	GAACCTTCCCAACCAGCTAAC	21	59.99	52.38	0.14	0	TCTTGTCCGTTTTCACCTTTG	21	60.13	42.86	0.14	0	chr5	16793567	550-850
SALK_146044	SALK_146044.45.70.x	1236	0	0	0.46	AGCAAACAATGCAGCAGAATC	21	60.41	42.86	0.46	0	TTCGAATTGCACAATTTAGGG	21	59.95	38.1	0.46	0	chr1	3356680	610-910
SALK_146143	SALK_146143.40.30.x	1235	0	0	0.08	AGATCGGTAAGGAAGCTGGAG	21	59.86	52.38	0.08	0	AACCCTGGTGTTACGTCAGTG	21	59.94	52.38	0.08	0	chr1	26298413	460-760
SALK_146410	SALK_146410.38.45.x	1357	0	0	0.06	GAAGCCGGAAAAAGTGAGATC	21	60.2	47.62	0.06	0	TGAGTCTCCCACACTTCCAAC	21	60.14	52.38	0.06	0	chr5	19249896	575-875
SALK_146412	SALK_146412.31.00.x	1370	0	0	0.15	AGAGCTAGAAAATGAAGCCGG	21	59.99	47.62	0.15	0	TGAGTCTCCCACACTTCCAAC	21	60.14	52.38	0.15	0	chr5	19249904	583-883
SALK_146442	SALK_146442.21.20.x	1113	0	0	0.62	TACTTCTGAAGGCGGTGAAAG	21	59.5	47.62	0.62	0	ATCCGAAACATTGCAGAAGTG	21	60.13	42.86	0.62	0	chr1	17295135	455-755
SALK_146522C	SALK_146522.25.25.x	1200	0	0	0.06	TCCTTTCTCTCTTTTCCAGGC	21	59.95	47.62	0.06	0	CACGTCTTCTGCATCTTCCTC	21	60	52.38	0.06	0	chr1	3656475	433-733
SALK_147128	SALK_147128.27.95.x	1086	0	0	0.17	TGCTATGCTGTTTGCATTCAG	21	60.03	42.86	0.17	0	TGAATCAAAGCTGTGATCGTG	21	59.86	42.86	0.17	0	chr3	4968737	433-733
SALK_147129	SALK_147129.35.65.x	1086	0	0	0.17	TGCTATGCTGTTTGCATTCAG	21	60.03	42.86	0.17	0	TGAATCAAAGCTGTGATCGTG	21	59.86	42.86	0.17	0	chr3	4968737	433-733
SALK_147724	SALK_147724.19.80.x	1236	0	0	0.1	AACCGTTGTCACTTCCACAAG	21	60.06	47.62	0.1	0	CTTTGGGTCAAAAAGAAAGGG	21	59.96	42.86	0.1	0	chr5	14634239	453-753
SALK_148349	SALK_148349.50.10.x	1270	0	0	0.99	TCGAAAATTCTGGTTACCACC	21	58.94	42.86	0.99	0	GGAGAGGATTACGAGGATGATG	22	59.92	50	0.99	0	chr1	12054994	603-903
SALK_148600C	SALK_148600.43.50.x	1208	0	0	1.77	ACATCAAAGGTAGCCGGAAAC	21	60.37	47.62	1.77	0	GCAATGGCAAAATATAGGAGG	21	58.6	42.86	1.77	0	chr3	20045994	469-769
SALK_149366C	SALK_149366.42.10.x	1207	0	0	0.11	GGACCAAAACTGTTAGGAGGC	21	59.99	52.38	0.11	0	TCTGGATTCAAACCTCTGGTG	21	60.1	47.62	0.11	0	chr1	30335944	472-772
SALK_149780	SALK_149780.29.40.x	1256	0	0	0.66	TTTCTCTGTGATTCAGACGCTC	22	59.62	45.45	0.66	0	TCACCTGGAAGAGACAAGGTG	21	60.28	52.38	0.66	0	chr5	20770559	563-863
SALK_150259C	SALK_150259.30.65.x	1193	0	0	0.15	ACAATGCTGGATCCAGAGATG	21	60.09	47.62	0.15	0	TCAGGATCGATGTAGAGCACC	21	60.23	52.38	0.15	0	chr5	23501149	431-731
SALK_151610C	SALK_151610.40.90.x	1150	0	0	1.14	ACGCTTGTTTCGTTTTGTGAC	21	60.2	42.86	1.14	0	GACGGTTTAGGATTTTACCTGC	22	59.06	45.45	1.14	0	chr1	8654060	486-786
SALK_152133	SALK_152133.24.90.x	1298	0	0	0.02	TTGGTTCCAAATCTCGAACAC	21	59.96	42.86	0.02	0	TTCGACTTTTATGTTCGGTGG	21	59.98	42.86	0.02	0	chr2	13692919	534-834
SALK_152543	SALK_152543.35.60.x	1153	0	0	0.2	ACAATGCTGGATCCAGAGATG	21	60.09	47.62	0.2	0	GAATGATTGGGAGGAAAGGAG	21	59.89	47.62	0.2	0	chr5	23501265	507-807

## Sheet: Sheet2
Table S1. Primers Used in This Study and information about T-DNA insertions. For each T-DNA line the name and locus is provided, as well as the primers used to validate homozygocity is shown in columns E and F. Columns G-K provide information about the location of the T-DNA insertions. Column H shows the insertion position along the chromosome shown in Column G. Based on Column I shows whether th…
Internal line ID *	Mutant line	Other name	Locus	Left Primer Sequence (5'- 3')	Right Primer Sequence (5'- 3')	Insertion Chromosome	Insertion Position	Location	In Conserved Domain?	Presence of Downstream Conserved Domain?
				7	13	19	20
2	CS860391	AT1G69950
2	CS860391	SAIL_119_A04	AT1G69950	TGGTCCAAGTAACTGAAACCG	ATGAGATGGGACTCAACATGC	chr1	26347994	3' of gene	Yes	No
4	CS861073	SAIL_688_F10	AT4G13120	TGAGGGTAATGATCATGAGGC	CGGACTCATGAGCAAAAGAAG	chr4	7644701	Middle	No	Yes
5	CS862379	SAIL_598_B03	AT2G27110	AACTGCAAAACGTATGGCAAG	TGAAAATGGGCATGATAGCTC	chr2	11578195	3' of gene	No	No
6	CS862564	SAIL_365_E05	AT1G76320	CTTCGTAAGGTGACAAGCAGC	AGCAAACAACAATCCGATGAC	chr1	28631947	Middle	No	Yes
8	SALK_002711C		AT3G22170	TGAGATGTAGACATCCCAGCC	TGGCAAAATTGAGGATGTTTC	chr3	7824826	Middle	No	Yes
9	SALK_012248C		AT1G15300	ACGTCTACCGGAAATGTTGTG	CCCCTTCGCTTTACAAAGATC	chr1	5266911	Middle	No	No
10	SALK_015947C		AT3G22220	ACCTGTCACGTTTTGCGATAC	TTCGTTCTCCGAGTCGTACAC	chr3	7839653	3' of gene	No	No
11	SALK_017471C		AT1G69950	GAAGAAGCTGCAATCAAGAGG	AGCAACACCGTTGTTGTTACC	chr1	26346348	Promoter	No	Yes
12	SALK_019743C		AT1G52520	GCCTATTTGCATTATTTTTGGC	CTTGCTGGAGAGACAATGGAG	chr1	19567499	Middle	No	Yes
13	SALK_020677C		AT1G10240	TGGTAAAGACCACAAGGAACG	GGACAGAAGGAAAAGACGGAG	chr1	3358640	Middle	No	Yes
14	SALK_020839C		AT1G15300	ACTTGTGTCCCATCTCGTTTG	AATCAGAGCCCATTACACACG	chr1	5267999	5' of gene	No	Yes
15	SALK_034362C		AT4G13120	TGTGTGCATATCAAAGCTTCG	ATGGTGATTTCTTGCGTATGC	chr4	7644992	Middle	No	Yes
16	SALK_036244C		AT5G16505	TTTGCAAATTTCCAGGTTTTG	TGAAACTCATTTCCCAACTGC	chr5	5391730	3' of gene	No	Yes
17	SALK_036408C		AT5G16505	ACGGTTGTTTATTGCGTATCG	AAATGACACCTTCCACATTGC	chr5	5391881	3' of gene	Yes	No
18	SALK_036971C		AT1G18560	AACCTCCGGCAGAATTATCAG	TTTCTGCTACATTCCCTGTGC	chr1	6387127	Middle	No	Yes
19	SALK_040271C		AT4G19990	TTTCTTCGGATGACAAGCAAC	ATGCCAAGTTTGTTTGTACGC	chr4	10833407	5' of gene	No	Yes
21	SALK_044679C		AT2G32250	GCTAGTCGCTTCCCTCTTCTC	CTTATTGTTCTCCTCCTCCCG	chr2	13696703	3' of gene	No	No
24	SALK_049189C		AT4G08220	GCACAATGTTCAACATTGGTG	AATGATGCCAGCAAAAGATTG	chr4	5187247	Middle	Yes	No
25	SALK_059264C		AT3G22170	GCTATCGAGTTCAACTGTCGC	TTTGGCTGGGATGTCTACATC	chr3	7823583	Middle	No	No
26	SALK_059377C		AT1G21260	ATCTTCATGTGCTATGGTCCG	CTCCTCAACAGAATCACCACC	chr1	7442988	Promoter	No	Yes
27	SALK_060069C		AT3G06940	TTGCAGATTTCCAGAATGGTC	AAGAGTTAAAGCCGCCAAAAG	chr3	2189782	3' of gene	No	No
28	SALK_061132C		AT4G19990	AATACCTGTCCTGTGTCAGCG	CAAATGCTCAAGGAAGCTGTC	chr4	10834085	Middle	No	Yes
31	SALK_085822C		AT4G08220	TACGATGGAATCCGAAAGAAG	TCAATTCGAATTCGAAACCTG	chr4	5187404	3' of gene	No	No
33	SALK_100861C		AT4G15020	GTATCCCGAGCTCTTATTGCC	TTCCGGTTGCGATTAGTAGTG	chr4	8576813	Middle	Yes	Yes
34	SALK_104121C		AT5G50315	TCACTGGATTTGGTGAGGAAG	TTGGAAGGTCCTTACATGGTG	chr5	20480761	3' of gene/ overlaps AT5G50320	No	No
36	SALK_112952C		AT3G17450	TGAAATGTTTTCAGATTCCGG	CTCATGGGGAGATTAGAAGCC	chr3	5972698	3' of gene	No	No
37	SALK_118307C		AT1G21280	GAAGCTCAAATGTTTGCTTGG	ATGATTTTTGTCGTCACAGCC	chr1	7448166	5' of gene	No	Yes
38	SALK_121997C		AT1G21260	TGCAAAGCTAGAAGCCTTGAG	ACCCCGATTCACCGTATTATC	chr1	7442535	Middle	Yes	No
39	SALK_122829C		AT3G55350	TTTTAGCTTTCCGAGTGTTGG	ACCGGGAGAGAGTAATCAAGC	chr3	20520318	3' of gene	Yes	No
41	SALK_134022C		AT1G80020	CAGGGAGTGACTCTGTTCAGC	ACCGTTGCTACAATCAGATGG	chr1	30103106	5' of gene	No	Yes
42	SALK_134187C		AT3G55350	GGAGAGACCTTTGGGATGAAC	GTTTCTCACGCAAACCAATTC	chr3	20520583	3' of gene	No	No
44	SALK_139610C		AT1G18560	ATTATCCGAGCCGAAAATCAG	CAAAGCAAGCCACTTGAGAAC	chr1	6385958	5' of gene	Yes	Yes
45	SALK_141788C		AT3G22220	TGTTACGATTGTGTGAGTGGC	CGTCAAAGAAAAGCGAAATTC	chr3	7842836	Promoter	No	Yes
46	SALK_146017C		AT5G41980	GAACCTTCCCAACCAGCTAAC	TCTTGTCCGTTTTCACCTTTG	chr5	16793567	Promoter	No	Yes
47	SALK_020538		AT3G55350	AAAAACCACTTCCATGGATCC	GAAACTGTTACGAGTGCGGAG	chr3	20518255	Promoter	No	Yes
48	SALK_025166		AT4G13120	TTCCACTGTCTACCCATGTCC	TTGAAGCAGATTGGGTTTCAC	chr4	7646761	Promoter	No	Yes
49	SALK_039727		AT3G06250	AGTCCCAACCATTCCTAATGG	CTCCAACAAGCAAGCATAAGG	chr3	1892789	Promoter	No	Yes
50	SALK_087058		AT3G06250	ATGCAACCAATGTCAGTGATG	GATCCGACACAGAAACTAGCG	chr3	1893002	Promoter	No	Yes
52	SALK_146044		AT1G10240	AGCAAACAATGCAGCAGAATC	TTCGAATTGCACAATTTAGGG	chr1	3356680	3' of gene	No	No
53	CS853829	WiscDsLox385C07	AT4G38170	CGATTGTGGGAATGTTTTCTG	CTTGGCGTAGACTGTTGAAGC	chr4	17905601	Middle	No	Yes
54	CS858577	WiscDsLox495A04	AT5G41980	TCTTGTCCGTTTTCACCTTTG	GAACCTTCCCAACCAGCTAAC	chr5	16793872	Promoter	No	Yes
55	CS807311	SAIL_151_B09	AT1G80020	GTCTCCGGTACATTTCCTTCC	TTGTTGGGTAATTGCTATGCC	chr1	30102600	Middle	No	Yes
56	CS832577	SAIL_730_E05	AT3G17290	GTTTTCATCAGCAAAACAGGC	GAGACGGCATTTTCACAAGAG	chr3	5907161	Promoter	No	Yes
57	CS839585	SAIL_879_F06	AT5G50315	TGTGTTGATTCCTGCATGAAC	GCTAGAAACGCAGCCATATTG	chr5	20480192	Middle	Yes	Yes
58	CS841723	SAIL_1056_A01	AT5G51080	GCATCTTCCCTTCCTACCATC	GGAAATGTATGAACGAGCACG	chr5	20771119	Promoter	No	Yes
59	CS862674	SAIL_668_G11	AT4G15090	TGTCATTGCAACTCAGCTCC	TCGAGACCCTGAAAAATTGTG	chr4	8617256	3' of gene	No	No
60	CS874504	SAIL_518_B05	AT5G28530	CTCGATTCGTAAAGCACGATC	ATGTCGCTCCATCAACAACTC	chr5	10526265	Middle	Yes	Yes
61	CS876278	SAIL_721_H05	AT5G18960	ACGGAATCACCAAACTGACTG	GTTCTTGTGTTCGTTGGCTTC	chr5	6331100	Middle	No	Yes
62	SALK_009966		AT4G19990	AAAGCCTTGGGTGAGTTATGG	TGTGGCTTCAGTCGTTGTATG	chr4	10834405	Middle	Yes	Yes
63	SALK_020177		AT1G21290	TAGCTCGTTTCTCACTCTCGC	GTGAGCAATGCTTTTCTGGAG	chr1	7450880	Promoter	No	Yes
64	SALK_023396		AT3G17450	GTGGAAGTAGACACCACGAGG	GATTGAAGCAACACTTGGCTC	chr3	5975193	5' of gene	Yes	Yes
65	SALK_024116		AT1G76320	CGGCCAGTCTTGTTTCTACAC	ATTGTTGTCCTCCAAATGTCG	chr1	28633340	5' of gene	Yes	Yes
66	SALK_049737		AT1G80020	CTCAACTGGCTGAGTGTCCTC	GTTTCCTGCTTATGGCTGTTG	chr1	30102105	Middle	Yes	Yes
67	SALK_069419		AT1G69950	GCTGCAATTCCACACACTAGC	ATGAGATGGGACTCAACATGC	chr1	26348037	Middle	No	Yes
69	SALK_098094		AT2G27110	AGGGATTCGTGATTGACACTG	CGAGTTAGCAAAATGCCTACG	chr2	11580337	5' of gene	No	Yes
70	SALK_114017C		AT1G52520	TGAAGAACTTGCATTGCGAC	CTTGCTGGAGAGACAATGGAG	chr1	19567471	Middle	No	Yes
71	SALK_118974		AT1G21290	CTTCCTCCCATTTTCCACTTC	GTGAGCAATGCTTTTCTGGAG	chr1	7450783	Promoter	No	Yes
72	SALK_122261		AT1G80010	AATTGCCCATGTTGAGTTTTG	TAGTTGCAGGAGAAGCTGAGG	chr1	30097936	5' of gene	No	Yes
73	CS860461	SAIL_159_B10	AT1G69950	ATGAGATGGGACTCAACATGC	TGGTCCAAGTAACTGAAACCG	chr1	26348321	3' of gene	Yes	No
74	CS860740	SAIL_343_G07	AT1G21260	TGTTTCATCTGCAACAAGCTG	TGCTGCACATCATAGCGTTAG	chr1	5896447	3' of gene	No	No
75	SALK_003039		AT1G64255	AAACAGGGAATTTGGAAATGG	AGAGAAGAACCCAGAAGCTCG	chr1	23846864	3' of gene	No	No
76	SALK_044117		AT4G38180	CTCAAACGAAGGATGCTTGAG	ATATTGAGCACCATGCTCTCG	chr4	17908958	Middle	Yes	Yes
77	SALK_045754		AT1G76320	CGGCCAGTCTTGTTTCTACAC	GCAGAAACCTTGAACTTGTGC	chr1	28633378	3' of gene	No	Yes
78	SALK_047470		AT1G06740	TCCGTAGTTCATTGAGAAATT	TTACCATATTGTCCAGCGG	chr1	207278	3' of gene	Yes	Yes
79	SALK_053113		AT1G06740	TCCTCTGCCCTTACTCTCCTC	GCCTCTTATTGCACTGGACAG	chr1	2072630	Middle	Yes	Yes
80	SALK_077996		AT1G80010	AATTGCCCATGTTGAGTTTTG	TGAGGATCAAAGGAGTGGTTG	chr1	30097854	5' of gene	No	Yes
81	SALK_084765		AT3G13020	GAATTTCTTCAACAGCCTCCC	AAATGGCTGGTACTGTCGTTG	chr3	4168511	5' of gene	Yes	Yes
82	SALK_084766		AT3G13020	AACTCAAACTCGGAGGAGGAG	CGAAAAATGCTTCCAAGTCTG	chr3	4168659	5' of gene	No	Yes
83	SALK_103883		AT1G06740	TTGATGGCTCTCAAGGATTTG	CGGTTCTCAGACTTCACAAGC	chr1	2070829	5' of gene	No	Yes
87	SALK_141349		AT5G51080	CTCGATAGCATGCTTCAATCC	TCCAGCTATGTCACTTCCCAC	chr5	20770231	5' of gene	Yes	Yes
88	SALK_149323		AT3G13030	TCACCAGCATAAGCTCGAAAC	TCCATCGGCATTAATGATTTC	chr3	4171372	5' of gene	No	Yes
90	CS860446	SAIL_146_H02	AT1G64260	GGTTCCAAGGAATCATCCTTC	GAGAGCGCAAATGATTCAGAC	chr1	23848704	Middle	Yes	Yes
91	SALK_121761		AT1G64260	AAATGCAAGTGGTCACTACGG	AACTGGACAATCCATTCCTCC	chr1	23849183	Middle	No	Yes
92	SALK_059229C		AT1G64270	GGTTTGGTTCGGTACAAATTG	AATATGTGGGTTGGCATTGTG	chr1	225098	Middle	Yes	Yes
93	SALK_024493		AT1G49920	TCGAATCTGAGATGGTGTTCC	TCGGAGATACGGAATCATGAG	chr1	18482162	3' of gene	Yes	No
94	CS853898	WiscDsLox386F09	AT1G49920	ATGAAGTTGATGATTGCCTCG	CTTCCTCCTCATCATCGTCAC	chr1	18482364	3' of gene	Yes	No
95	CS814689	SAIL_316_H07	AT5G41710	AAGGTTTTGTGGTGTTCATGG	TATTGCCATTCCAAAAGCATC	chr5	16678499	5' of gene	Yes	Yes
96	SALK_053044C		AT5G41710	TATTGCCATTCCAAAAGCATC	TGATGGTCCGTTCTATGAAGG	chr5	16678267	5' of gene	Yes	Yes
97	SALK_014284C		AT5G41710	GGCTTTTTCATTTTCGAATCC	ATTCGTATGCTTCAGCACCTG	chr5	16677722	Promoter	No	Yes
98	SALK_026174C		AT3G13010	TCATTTGACTAATGAGAGAGCCAC	CAGCGAAGTTAAGGCAGTGAC	chr3	4164473	5' of gene	Yes	Yes
99	GK_247E03		AT5G48965	TGGTTGGAGTCAATTTCTTGG	AGCACATGAGTTGCCCATAAC	chr5	19856364	3' of gene	Yes	No
100	GK_514B01		AT3G04605	GCTGAGGAATTCACTGTCCAG	CTGCATTTCGAAATGAAGAGC	chr3	1247974	5' of gene	No	Yes
101	GK_293B02		AT3G04605	CGTGTTTTGGTTGATACCCAG	ACCAGATCAGGATCAACATCG	chr3	1247683	5' of gene	No	Yes
102	SALK_090878		AT2G30640	TTCCCAAACAAGGTTCACAAG	TCCTGATAATGATGACTCGGG	chr2	13051017	5' of gene	Yes	Yes
103	SALK_055071		AT2G30640	TTGGTGATTCTGAAGATTCCG	ACCAACGATCAAATTGTGCTC	chr2	13051581	5' of gene	Yes	Yes
104	SALK_012814		AT3G05850	CCATGCTTCAAGGCTATCAAC	GAGCTCATACGTCTCTCCACG	chr3	1744371	Middle	No	Yes
105	SALK_113788		AT3G05850	GAATGGTTCTTGCTTCAGCTG	CCCATAAGGGAAATGTTTAAC	chr3	1743818	3' of gene	Yes	Yes
106	SALK_063737		AT3G05850	TCGCTTTCTGGTCTGATTCTG	TTCCACAACACCTAACCTTCG	chr3	1746795	5' of gene	No	Yes
107	GK_378C04		AT3G05850	ACCAATTTCGTGTTCTTCGTG	TTCCCTGACATGTCCTGAAAC	chr3	1746296	5' of gene	Yes	Yes
108	GK_244B09		AT5G34853	TCACCATACTTCCAGGGTTTG	TAGCCAATGTACCCATCCAAG	chr5	13105101	Middle	No	Yes
109	GK_155E09		AT5G34853	TAGCCAATGTACCCATCCAAG	TTTAGCTTCATCAATGCCTCG	chr5	13105352	Middle	Yes	Yes
110	GK_431E03		AT1G64250	ATTATGACGTGGAATTCGCAG	TTCAACTGAAACTCCCCACAC	chr1	23842622	Middle	Yes	Yes
111	GK_639D02		AT3G13020	ATGCCGTCCAAAGTGTCATAG	TCGTCTTAAACACCACTTGGG	chr3	4168329	5' of gene	No	Yes
112	GK_025A01		AT3G13030	GCTCTGCAGTTCTGGGTACTG	ATTAAAGAATCGTGGGCGATC	chr3	4170622	Middle	Yes	Yes
113	GK_267G02		AT3G13030	ACAAATTCCATGCTCACGAAC	TTTCGTTTGCAGACACTTGTG	chr3	4169621	3' of gene	No	No
117	GK_607D08		AT5G20880	CAAATGTTTTCTGGTTGGTGG	TCATTCCAATCAACAAAAGGG	chr5	7083078	Promoter	No	Yes
118	GK_191E06		AT1G79740	TTGAAGCATCATCTCTCTCGC	GATAGGCTCGGAAATAGCCAC	chr1	30005829	Middle	Yes	Yes
119	GK_276C04		AT1G80020	GAAGAAACGTCACAGGTGAGC	TGTTTTCTGAGGTGGAATTGG	chr1	30101045	3' of gene	Yes	No
120	GK_629D03		AT3G22220	TTCCACTCGGATGATGTAACC	AACAAGACAGTGCGTGGAAAC	chr3	7841837	5' of gene	Yes	Yes
121	GK_074H06		AT4G13120	TGAGGGTAATGATCATGAGGC	CGGACTCATGAGCAAAAGAAG	chr4	7644793	Middle	Yes	No
122	CS861665	SAIL_1253_H03	AT1G64255	GCTTTAAGGGAACACCAGTCC	CCCCTGTTTTATGAACATTGG	chr1	23844895	5' of gene	No	Yes
123	CS812326	SAIL_266_A06	AT1G64255	TTCGAAGAACCACCAAGAATG	AGTAACGGCCAAGATGGAAAC	chr1	23844708	Promoter	No	Yes
124	CS827675	SAIL_641_E04	AT1G64250	TTGAGCCCACTGATATTGAGG	GATGAGCTGAAGAAGACGGTG	chr1	23842015	Middle	Yes	Yes
Reference Lines
135	SALK_016683C		AT5G35410	TCAATTCGCCAAACCATAGAC	GTATTCCTTCTGTTGCCCTCC	chr5	13637531
136	SALK_137171		AT5G24270	GCAAAGCGAATCTTGAACTTG	CATTTTGCCCTTTTCCTCTTC	chr5	8242841
137	CS859749	SALK_113101	AT5G24270	TCGTGAAGAAGCGCTACTACC	TGGTAATCTCGTGAGTTTGCC	chr5	8240084
139	SALK_127759C		AT1G12610	GAACTCTCCCAGTATCGGGAC	TTATCCCACAGCAGATATGGC	chr1	4290271
140	SALK_114390		AT1G12610	TTTCATATCCTTCCATCGTGC	TAAACTGGGTGACGTGTCTCC	chr1	4291072
152	GABI_419H03		AT5G42790	AGCTCAATCGGAGCTTTCTTC	TCGTTGGGTACAGACCTGTTC	chr5	17160177
154	SALK_065337		AT5G42810	ATGCTACGGGAAACCATTTTC	TTTCAATCAAGGAATGCTTGG	chr5	17169260
156	SALK_102704		AT1G23010	ACTCATGGGTGTGAACCAAAG	CTCATCGCCAGTAGGTAGCTG	chr1	8147916
157	SALK_138670		AT1G71040	AGCCGTAGCCAAGTAAAAAGC	TTTCGTAAAAGATCCATTTGAGAAG	chr1	26800203
158	SALK_016297		AT1G23010	CTCATCGCCAGTAGGTAGCTG	ACTCATGGGTGTGAACCAAAG	chr1	8147636
954	SALK_106253C		AT3G06510	TACACGGACTTTGGAGCTGAG	CTTAATTCCTTTGGTGGGCTC	chr3	2016973
955	SALK_000226		AT3G06510	TGTTTCAGAACACGAGGAAGG	TATGGTCGCATAAAGGAGACG	chr3	2017594
T-DNA specific primers
	GABI-kat T-DNA specific primer			ATATTGACCATCATACTCATTGC
	SALK LBb1.3 T-DNA specific primer			ATTTTGCCGATTTCGGAAC
	SAIL T-DNA specific primer			GCCTTTTCAGAAATGGATAAATAGCCTTGCTTCC
	WiscDsLox T-DNA specific primer			AACGTCCGCAATGTGTTATTAAGTTGTC
* The “Internal line ID” serves as a reference to image identification on: htttp://mp3.biol.mcgill.ca/dteassays.
