# Supplementary material for: Abiotic Stress Phenotypes Are Associated with Conserved Genes Derived from Transposable Elements
Source: Front Plant Sci. 2017 Nov 28;8:2027. doi: 10.3389/fpls.2017.02027 (PMC5715367; doi:10.3389/fpls.2017.02027)
Supplement: Supplementary file 2 [file Table2.XLSX]

## Sheet: General
Line #	Internal line ID	Mutant line	Other name	Gene	Other locus name	TE domains	ETE family	Superfamily of ancestral TE		Salt					Arsenic					Freezing 2011					Freezing 2013					Phosphate					Standard Condition
										P value	FDR adjusted P value	# death	# alive		P value	FDR adjusted P value	# Germinated	# Non-germinated		P value	FDR adjusted P value	50% > damage	50% < damage		P value	FDR adjusted P value	50% > damage	50% < damage		P value	FDR adjusted P value	Major axis mean	SEM		P value	FDR adjusted P value	Cluster 1	Cluster 2
												G1	G2				G1	G2				G1	G2				G1	G2									G1	G2
2	2	CS860391	AT1G69950
1	2	CS860391	SAIL_119_A04	AT1G69950		hATC	-	hAT		4.97012e-08	3.57848e-07	74	30		0.210834	0.353656	60	48		0.344016	0.576459	48	34							0.406179	0.472403	367.462	20.7116		0.351738	0.918456	27	8
2	4	CS861073	SAIL_688_F10	AT4G13120		hATC	-	hAT		0.000584964	0.00134417	61	46		0.88606	0.913768	72	36		0.326948	0.568354	29	41							0.00172818	0.00603754	563.493	59.1202		0.356332	0.918456	27	1
3	5	CS862379	SAIL_668_G11	AT2G27110	FRS3	MULE	FRS3	MULE		0.665708	0.699677	39	67		4.10367e-05	0.000193992	96	12		0.141841	0.299498	27	46							0.196525	0.244513	396.555	35.0142		1	1	27	3
4	6	CS862564		AT1G76320	FRS4	MULE	FHY3	MULE		0.2039	0.236787	46	62		0.0534298	0.118228	55	53		0.00103046	0.00638883	51	15							0.172499	0.233639	441.569	66.3055		0.388628	0.918456	21	1
5	8	SALK_002711C		AT3G22170	FHY3	MULE	FHY3	MULE		2.81802e-07	1.60182e-06	73	33		0.000622309	0.00208775	44	64		0.000416892	0.00369247	26	4							0.190603	0.239935	449.315	98.0431		0.236015	0.736652	27	9
6	9	SALK_012248C		AT1G15300		hATC	hATC.4	hAT		0.000584964	0.00134417	61	46		0.000865879	0.00281411	92	16							0.235547	0.491448	76	40		0.0781687	0.126728	424.861	40.0298		0.727016	1	24	5
7	10	SALK_015947C		AT3G22220		DUF659;hATC	DUF659.2	hAT		0.0922877	0.119549	49	59		0.305118	0.446933	78	30		1	1	31	30							0.0240553	0.0494985	391.97	11.2416		0.69779	1	32	3
8	11	SALK_017471C		AT1G69950		hATC	-	hAT		5.9152e-06	2.28158e-05	69	38		0.887409	0.913768	68	40		0.220727	0.427659	33	21							0.0195028	0.0425877	460.918	43.0772		0.673181	1	26	2
9	12	SALK_019743C		AT1G52520	FRS6	MULE;Transposase_mut	FRS6	MULE		0.0261863	0.0382179	52	55		0.562485	0.664756	75	33		0.131338	0.299498	24	42							0.00432192	0.0128457	442.002	26.0551		1	1	28	3
10	13	SALK_020677C		AT1G10240	FRS11	MULE	FRS10	MULE		0.0257919	0.0381579	53	55		0.014167	0.0359359	87	21		0.136025	0.299498	16	30							0.00173277	0.00603754	483.798	36.5802		1	1	30	4
11	14	SALK_020839C		AT1G15300		hATC	hATC.4	hAT		0.00055859	0.00134417	62	46		0.0719891	0.145031	83	25		0.377526	0.60017	31	22							0.000481221	0.00257453	463.433	24.2715		0.413274	0.918456	32	2
12	15	SALK_034362C		AT4G13120		hATC	-	hAT		0.885267	0.90197	38	70		0.0534298	0.118228	55	53		0.377308	0.60017	32	22							0.0109735	0.0266855	445.791	32.583		0.0234095	0.267909	20	13
13	16	SALK_036244C		AT5G16505	MUG4	MuDR;MULE	MUG	MULE		9.87827e-16	2.66713e-14	93	15		0.305118	0.446933	78	30		0.862582	0.916101	27	30							0.143001	0.206772	425.521	52.3213		1	1	28	4
14	17	SALK_036408C		AT5G16505	MUG4	MuDR;MULE	MUG	MULE		1.92626e-12	3.46726e-11	87	21		0.887409	0.913768	68	40		1.10969e-06	3.44004e-05	64	10							0.128745	0.188709	465.637	74.4843		1	1	29	4
15	18	SALK_036971C		AT1G18560		hATC	-	hAT		0.553554	0.591919	31	77		2.16207e-06	1.32268e-05	99	9		0.511588	0.709959	30	38							0.00659874	0.0181042	450.125	32.0913		1	1	27	5
16	19	SALK_040271C		AT4G19990	FRS1	MULE	FHY3	MULE		0.00789937	0.0144599	54	50		0.183507	0.318078	80	28		0.397418	0.600974	36	26							0.0573605	0.104027	469.161	59.6524		0.0683162	0.428945	19	10
17	21	SALK_044679C		AT2G32250	FRS2	MULE	FHY3	MULE		0.0503571	0.0723461	51	57		0.305118	0.446933	78	30		0.598113	0.767076	30	24							0.00156109	0.00603754	545.351	53.161		0.189598	0.736652	32	1
18	24	SALK_049189C		AT4G08220		MuDR	-	MULE		0.320769	0.3535	44	64		0.183507	0.318078	80	28		0.0391367	0.127709	40	19							1.31212e-06	2.24749e-05	537.951	24.8351		0.686168	1	22	2
19	25	SALK_059264C		AT3G22170	FHY3	MULE	FHY3	MULE		4.46606e-09	4.01945e-08	79	28		7.19131e-05	0.000325172	40	68		0.153228	0.306457	16	7							7.0977e-05	0.000506302	533.692	35.3213		0.0812042	0.428945	23	11
20	26	SALK_059377C		AT1G21260		Retrotrans_gag	WAK-gag	LTR or DIRS		0.000334395	0.000859872	63	45		1.38238e-08	1.19806e-07	28	80							0.755588	0.866728	76	31		0.0677739	0.116965	452.753	53.6054		0.0812042	0.428945	23	11
21	27	SALK_060069C		AT3G06940	MUG5	MuDR;MULE	MUG	MULE		2.79597e-07	1.60182e-06	74	33		1.63068e-07	1.09031e-06	31	77		0.719794	0.851655	27	23							0.189843	0.239935	425.241	56.8284		0.0130995	0.168656	20	15
22	28	SALK_061132C		AT4G19990	FRS1	MULE	FHY3	MULE		0.00856862	0.0146891	55	52		0.000126999	0.00048918	41	67							0.749224	0.866728	78	25		1.45193e-06	2.24749e-05	554.35	27.9827		0.520695	0.993178	28	7
23	31	SALK_085822C		AT4G08220		MuDR	-	MULE		0.000266179	0.000718684	59	41		3.06343e-06	1.76998e-05	35	73							0.755089	0.866728	92	29		0.072049	0.120457	446.996	51.3949		0.236015	0.736652	27	9
24	33	SALK_100861C		AT4G15020		DUF659;hATC	DUF659.2	hAT		0.119479	0.151808	47	58		0.0968916	0.186606	57	51		0.0296176	0.108017	45	21							0.431123	0.480523	327.539	16.2374		1	1	29	5
25	34	SALK_104121C		AT5G50315		MuDR	-	MULE		1.12495e-05	4.04981e-05	68	39		9.05682e-10	9.4191e-09	25	83		0.0172993	0.0670346	36	14							0.16797	0.230421	438.481	63.3077		0.732281	1	26	6
26	36	SALK_112952C		AT3G17450		DUF659;hATC	-	hAT		0.0123835	0.0203714	55	53		0.574126	0.670889	65	42		0.260166	0.484927	44	30							2.02357e-07	5.41306e-06	679.034	42.2004		0.419101	0.918456	31	2
27	37	SALK_118307C		AT1G21280		Retrotrans_gag	WAK-gag	LTR or DIRS		0.000334395	0.000859872	63	45		0.672644	0.768737	66	42		0.046066	0.142805	11	27							0.21269	0.258612	411.531	49.0146		1	1	27	4
28	38	SALK_121997C		AT1G21260		Retrotrans_gag	WAK-gag	LTR or DIRS		0.293286	0.33342	28	80		0.000126999	0.00048918	41	67		1	1	30	29							0.00184901	0.00618263	438.9	21.5527		0.500422	0.993178	23	6
29	39	SALK_122829C		AT3G55350		Plant_tran	-	PIF-Harbinger		0.000184768	0.000539323	63	43		3.70257e-14	6.41778e-13	16	92		0.105201	0.263841	47	27							0.975738	0.975738	346.914	41.5892		1	1	27	4
30	41	SALK_134022C		AT1G80020		hATC	hATC.4	hAT		1.85405e-09	1.82034e-08	79	27		1.35092e-13	2.00708e-12	17	91												0.764442	0.786493	336.659	24.8583		0.0502481	0.369683	23	12
31	42	SALK_134187C		AT3G55350		Plant_tran	-	PIF-Harbinger		0.883678	0.90197	34	73		0.887409	0.913768	68	40		0.106387	0.263841	34	18							0.0484065	0.0893016	426.094	35.2824		0.507734	0.993178	24	7
32	44	SALK_139610C		AT1G18560		hATC	-	hAT		0.773596	0.80335	39	69		0.562485	0.664756	75	33		0.738602	0.851655	30	35							0.642569	0.687549	357.502	20.1143		0.403931	0.918456	34	2
33	45	SALK_141788C		AT3G22220		DUF659;hATC	DUF659.2	hAT		0.00374862	0.00778559	57	50		1	1	70	38		0.606238	0.767076	26	32							0.0399087	0.0762541	477.749	58.5103		0.0502481	0.369683	23	12
34	46	SALK_146017C		AT5G41980		Plant_tran	-	PIF-Harbinger		4.5033e-10	5.40396e-09	47	9		1.2149e-19	6.31748e-18	8	100		0.515293	0.709959	39	31							0.182006	0.237495	256.557	68.3244		3.85991e-07	3.97571e-05	9	27
35	47	SALK_020538		AT3G55350		Plant_tran	-	PIF-Harbinger		7.37157e-10	7.96129e-09	75	23		2.41451e-17	6.27773e-16	11	97		0.000866233	0.00596738	59	18							0.0591046	0.105403	239.842	50.7904		0.000136274	0.00467875	15	21
36	48	SALK_025166		AT4G13120		hATC	-	hAT		0.00019653	0.000544236	64	44		0.887409	0.913768	68	40		0.0022596	0.0107766	51	17							0.123512	0.183553	436.229	54.4537		0.228355	0.736652	26	9
37	49	SALK_039727		AT3G06250	FRS7	MULE	FRS7	MULE		6.12286e-08	4.13293e-07	64	24		1.55833e-12	2.02583e-11	19	89		0.034902	0.120218	25	52							0.888449	0.89683	354.236	59.2214		0.000236993	0.00610258	14	19
38	50	SALK_087058		AT3G06250	FRS7	MULE	FRS7	MULE		3.04605e-06	1.37072e-05	70	37		0.0134139	0.0357705	51	57		0.000558098	0.00432526	14	50							0.162533	0.225857	382.411	20.2521		0.077296	0.428945	22	11
39	52	SALK_146044		AT1G10240	FRS11	MULE	FRS10	MULE		0.0257919	0.0381579	53	55		1	1	69	39		0.586014	0.767076	21	26							0.00295688	0.00903961	483.144	38.1468		0.733775	1	27	6
40	53	CS853829		AT4G38170	FRS9	MULE	FRS3	MULE		0.00177822	0.00400098	54	43		7.35892e-08	5.46662e-07	30	78		0.871774	0.916101	38	35							0.151879	0.21383	409.286	40.0371		0.00340747	0.0701938	18	16
41	54	CS858577		AT5G41980		Plant_tran	-	PIF-Harbinger		0.00363839	0.00778559	58	50		0.467427	0.578719	76	32							0.171633	0.410427	66	37		1.47032e-06	2.24749e-05	536.996	24.9283		0.413274	0.918456	32	2
42	55	CS807311	SAIL_151_B09	AT1G80020		hATC	hATC.4	hAT		0.00556583	0.0106415	57	51		0.0725155	0.145031	56	52		4.18947e-07	2.59747e-05	70	10							0.227177	0.270088	449.084	85.4383		0.228355	0.736652	26	9
43	56	CS832577		AT3G17290		hATC	hATC.3	hAT		0.00556583	0.0106415	57	51		0.239187	0.382698	79	29		0.330012	0.568354	30	43							0.0374621	0.0728808	457.094	47.9234		1	1	31	4
44	57	CS839585		AT5G50315		MuDR	-	MULE		4.39807e-06	1.89997e-05	69	36		6.01385e-06	3.2338e-05	36	71		0.726267	0.851655	25	29							0.029723	0.0600068	451.237	42.739		0.0832902	0.428945	24	12
45	58	CS841723		AT5G51080		RnaseH	RnaseH.1	LTR or DIRS		3.29042e-05	0.000114634	66	40		0.401379	0.521793	63	44		0.119034	0.28385	53	32							0.0183363	0.0408746	435.439	31.6872		0.70057	1	31	3
46	59	CS862674		AT4G15090	FAR1	MULE	FHY3	MULE		0.00055859	0.00134417	62	46		0.000373447	0.00133926	43	65		0.00221848	0.0107766	52	17							0.000107949	0.000679443	524.586	34.7504		0.197379	0.736652	20	8
47	60	CS874504		AT5G28530	FRS10	MULE	FRS10	MULE		0.0120493	0.0203332	54	52		0.137634	0.255606	81	27		0.593712	0.767076	23	29							0.00579681	0.0163226	474.691	39.3165		0.727016	1	24	5
48	61	CS876278		AT5G18960	FRS12	MULE	FRS7	MULE		0.457011	0.498557	30	78		0.0276551	0.0684792	53	55							0.101085	0.275278	67	40		0.0321331	0.0636711	471.047	44.0071		1	1	27	5
49	62	SALK_009966		AT4G19990	FRS1	MULE	FHY3	MULE		0.00019653	0.000544236	64	44		0.00911247	0.0256134	50	58							0.756417	0.866728	96	30		0.00174919	0.00603754	470.362	31.4339		1	1	28	4
50	63	SALK_020177		AT1G21290		Retrotrans_gag	WAK-gag	LTR or DIRS		6.75823e-07	3.64944e-06	73	35		2.1694e-05	0.000107437	38	69		0.852546	0.916101	23	21							0.0421612	0.0791446	398.72	19.3114		0.335373	0.918456	23	8
51	64	SALK_023396		AT3G17450		DUF659;hATC	-	hAT		5.39609e-06	2.15843e-05	70	38		0.00101789	0.00320788	45	63		1	1	14	13							0.000702564	0.00341702	552.018	50.0919		1	1	31	5
52	65	SALK_024116		AT1G76320	FRS4	MULE	FHY3	MULE		0.0922877	0.119549	49	59		0.483398	0.591451	64	44							0.0793332	0.229649	71	44		0.000759615	0.00353386	444.359	19.99		1	1	32	4
53	66	SALK_049737		AT1G80020		hATC	hATC.4	hAT		2.47552e-06	1.16242e-05	70	36		0.239187	0.382698	79	29		0.0523773	0.154638	38	18							0.480071	0.529563	382.163	48.5493		1	1	28	4
54	67	SALK_069419		AT1G69950		hATC	-	hAT		0.0183387	0.028294	53	54		0.183507	0.318078	80	28		0.0726529	0.204749	46	25							0.819349	0.834955	334.546	45.0058		0.733775	1	27	6
55	69	SALK_098094		AT2G27110	FRS3	MULE	FRS3	MULE		0.0922877	0.119549	49	59		0.0134139	0.0357705	51	57		0.394745	0.600974	34	25							0.0892996	0.142541	444.815	53.6459		0.320351	0.918456	21	7
56	70	SALK_114017C		AT1G52520	FRS6	MULE;Transposase_mut	FRS6	MULE		0.318807	0.3535	43	63		0.0016399	0.00501616	91	17		0.866486	0.916101	30	33							0.00013972	0.00083056	506.889	31.4673		1	1	28	5
57	71	SALK_118974		AT1G21290		Retrotrans_gag	WAK-gag	LTR or DIRS		0.0687075	0.0936044	50	58		0.305118	0.446933	78	30		0.00187851	0.010588	47	15							0.753686	0.782955	352.175	13.9421		1	1	28	5
58	72	SALK_122261		AT1G80010	FRS8	MULE	FRS6	MULE		0.06764	0.0936044	49	57		0.0719891	0.145031	83	25		0.417623	0.616492	42	31							6.9485e-08	2.4783e-06	652.856	35.9752		0.492762	0.993178	20	5
59	73	CS860461	SAIL_159_B10	AT1G69950		hATC	-	hAT		2.98591e-14	6.44956e-13	90	17		7.35892e-08	5.46662e-07	30	78							3.12361e-06	8.58993e-05	45	64		0.0950985	0.147472	401.086	28.5923		0.735893	1	28	6
60	74	CS860740		AT1G21260		Retrotrans_gag	WAK-gag	LTR or DIRS		0.0687075	0.0936044	50	58		0.239187	0.382698	79	29							0.105106	0.275278	70	41		0.151453	0.21383	429.627	54.4099		0.0647863	0.428945	18	10
61	75	SALK_003039		AT1G64255		MuDR;MULE	BRU	MULE		0.157319	0.193829	46	60		0.0338728	0.0819249	85	23							0.139259	0.348147	72	41		0.0109556	0.0266855	439.2	29.9238		0.178564	0.736652	34	1
62	76	SALK_044117		AT4G38180	FRS5	MULE	FRS3	MULE		0.0509102	0.0723461	50	57		0.183507	0.318078	80	28							0.0582549	0.181157	20	16		0.504506	0.545275	324.415	27.0085		0.132156	0.648192	23	10
63	77	SALK_045754		AT1G76320	FRS4	MULE	FHY3	MULE		6.41527e-05	0.000209954	66	42		0.328583	0.47462	62	46							0.0390939	0.165397	94	16		0.000582587	0.00296842	452.977	21.8087		1	1	29	4
64	78	SALK_047470		AT1G06740	MUG3	MuDR;MULE	MUG	MULE		1	1	35	73		0.88606	0.913768	72	36							1	1	84	30		0.0695862	0.118186	385.536	14.1012		0.671327	1	29	2
65	79	SALK_053113		AT1G06740	MUG3	MuDR;MULE	MUG	MULE		0.000584964	0.00134417	61	46		0.66516	0.768629	73	34							0.409825	0.657541	85	22		7.71847e-05	0.000516173	517.619	31.9686		0.403931	0.918456	34	2
66	80	SALK_077996		AT1G80010	FRS8	MULE	FRS6	MULE		0.0126378	0.0203714	54	53		0.467427	0.578719	76	32							0.250192	0.491448	94	22		0.0159299	0.0362658	427.828	27.4226		0.707846	1	29	3
67	81	SALK_084765		AT3G13020		DUF659;hATC	HAK	hAT		9.90122e-05	0.000314509	64	41		0.562485	0.664756	74	33							0.526937	0.730335	96	27		0.427156	0.480523	372.341	29.2591		1	1	30	4
68	82	SALK_084766		AT3G13020		DUF659;hATC	HAK	hAT		0.000120514	0.000361542	64	43		0.000126999	0.00048918	41	67							0.0229119	0.11456	98	15		0.411925	0.473936	327.214	15.39		0.515804	0.993178	27	7
69	83	SALK_103883		AT1G06740	MUG3	MuDR;MULE	MUG	MULE		0.0171965	0.0273121	53	52		0.774234	0.86581	71	35							0.418435	0.657541	91	24		0.00102235	0.00455796	440.163	19.6196		0.353987	0.918456	30	1
70	87	SALK_141349		AT5G51080		RnaseH	RnaseH.1	LTR or DIRS		0.2039	0.236787	46	62		0.0719891	0.145031	83	25							0.531153	0.730335	69	31		0.10378	0.156401	381.691	14.5927		0.167572	0.736652	15	7
71	88	SALK_149323		AT3G13030		DUF659;hATC	HAK	hAT		5.39609e-06	2.15843e-05	70	38		0.0534298	0.118228	55	53							0.185482	0.425062	95	21		0.00983667	0.0256713	451.203	34.0173		0.0436577	0.369683	35	0
72	90	CS860446		AT1G64260		MuDR;MULE	BRU	MULE		0.257649	0.296022	45	63		1.6774e-07	1.09031e-06	18	54							0.0317779	0.145649	83	13		0.0905868	0.142541	454.971	59.8432		1	1	28	3
73	91	SALK_121761		AT1G64260		MuDR;MULE	BRU	MULE		1.03311e-05	3.84744e-05	69	39		0.772253	0.86581	61	37							0.00951539	0.0523346	113	16		0.000298044	0.00167846	522.813	38.3119		0.671924	1	27	2
74	92	SALK_059229C		AT1G64270		MuDR;MULE	BRU	MULE		0.2008	0.236787	44	60		0.467427	0.578719	76	32							0.863684	0.949172	54	21		0.206366	0.253807	424.449	58.578		1	1	12	1
75	93	SALK_024493		AT1G49920		MuDR;MULE	BRU	MULE		0.158957	0.193829	47	61		0.063298	0.137146	36	36							0.246109	0.491448	90	21		2.25829e-06	3.02046e-05	528.924	24.5453		0.719976	1	22	5
76	94	CS853898		AT1G49920		MuDR;MULE	BRU	MULE		0.159729	0.193829	46	61		0.0885685	0.173795	37	35							0.00264675	0.0161746	69	6		0.752992	0.782955	356.048	29.9874		1	1	20	3
77	95	CS814689		AT5G41710		MuDR;MULE	BRU	MULE		0.00812252	0.0146205	55	51		0.348045	0.476273	41	31							0.880142	0.949172	90	34		0.180726	0.237495	373.143	12.5647		1	1	21	3
78	96	SALK_053044C		AT5G41710		MuDR;MULE	BRU	MULE		0.0257919	0.0381579	53	55		0.348045	0.476273	41	31							1	1	87	31		2.52374e-05	0.000192886	499.179	24.4538		1	1	28	4
79	97	SALK_014284C		AT5G41710		MuDR;MULE	BRU	MULE		1	1	37	71		0.00852581	0.0253338	31	39							0.280042	0.531114	66	34		7.38814e-06	6.08101e-05	531.581	27.9346		0.335373	0.918456	23	8
80	98	SALK_026174C		AT3G13010		DUF659;hATC	HAK	hAT		3.56063e-05	0.000120171	67	41		0.000230832	0.000857375	26	46							0.414808	0.657541	87	23		0.718015	0.760669	368.265	60.1346		0.727016	1	24	5
81	99	GK-247E03-014442		AT5G48965	MUG6	MuDR;MULE	MUG	MULE		0.00241778	0.00532898	58	49		0.873243	0.913768	48	24							1	1	91	33		0.180194	0.237495	443.115	89.2425		0.500422	0.993178	23	6
82	100	GK-514B01		AT3G04605	MUG1	MuDR;MULE;Transposase_mut	MUG	MULE		7.71072e-11	1.04095e-09	82	23		1.43985e-10	1.66383e-09	12	60		0.144918	0.299498	28	47		0.622623	0.830563	80	23		0.021687	0.0464103	489.098	55.9802		0.227564	0.736652	26	10
83	101	GK-293B02		AT3G04605	MUG1	MuDR;MULE;Transposase_mut	MUG	MULE		2.68839e-11	4.1478e-10	82	22		9.63362e-15	2.00379e-13	15	93		0.0122406	0.0505945	15	40		0.52692	0.730335	66	30		0.225653	0.270088	275.502	56.2237		0.0121233	0.168656	19	14
84	102	SALK_090878		AT2G30640	MUG2	MuDR;MULE	MUG	MULE		1.82386e-06	8.95348e-06	62	29		7.77401e-19	2.69499e-17	9	99		0.431282	0.621848	35	46		0.875298	0.949172	76	29		0.186315	0.239935	411.311	45.6439		9.35179e-05	0.00467875	13	20
85	103	SALK_055071		AT2G30640	MUG2	MuDR;MULE	MUG	MULE		9.08786e-09	7.54991e-08	76	28		2.55802e-21	2.66034e-19	6	100		0.265928	0.484927	32	47		0.335494	0.615073	93	24		0.0127018	0.029859	205.967	49.0554		0.00510839	0.087694	16	14
86	104	SALK_012814		AT3G05850	MUG7	MuDR;MULE	MUG	MULE		0.320769	0.3535	44	64		0.000622309	0.00208775	44	64		0.643647	0.798122	47	40		0.0451938	0.165711	113	20		0.344697	0.405303	313.667	29.1436		0.35904	0.918456	28	8
87	105	SALK_113788		AT3G05850	MUG7	MuDR;MULE	MUG	MULE		0.0929828	0.119549	48	59		0.401379	0.521793	63	44		0.0833087	0.224571	53	30		0.0449771	0.165711	114	20		0.00133624	0.00571912	278.232	9.76843		0.178564	0.736652	34	1
88	106	SALK_063737		AT3G05850	MUG7	MuDR;MULE	MUG	MULE		6.89154e-08	4.37816e-07	76	32		0.348045	0.476273	41	31		0.862582	0.916101	30	27		1	1	83	30		0.0757475	0.124692	448.158	52.8229		1	1	26	5
89	107	GK-378C04-017230		AT3G05850	MUG7	MuDR;MULE	MUG	MULE		0.667285	0.699677	39	68		0.0444771	0.105128	35	37		0.741764	0.851655	35	31		0.0592876	0.181157	95	17		0.429722	0.480523	370.559	26.943		0.520695	0.993178	28	7
90	108	GK-244B09-014390		AT5G34853	MUG8	MuDR;MULE	MUG	MULE		0.2008	0.236787	44	60		0.00898252	0.0256134	32	40		7.1084e-05	0.0011018	13	57		9.27822e-05	0.00114887	54	60		0.101469	0.155102	392.307	22.5331		0.0436577	0.369683	35	0
91	109	GK-155E09-013136		AT5G34853	MUG8	MuDR;MULE	MUG	MULE		0.00571486	0.0106415	56	51		0.265138	0.411558	61	47		5.16222e-05	0.00106686	11	52		0.000112283	0.00114887	50	57		0.00165537	0.00603754	456.405	26.7641		0.70057	1	31	3
92	110	GK-431E03		AT1G64250		MuDR;MULE	BRU	MULE		0.00571486	0.0106415	56	51		0.348045	0.476273	41	31							0.44807	0.684552	75	34		0.0105899	0.0266855	401.247	12.528		0.731491	1	25	5
93	111	GK-639D02		AT3G13020		DUF659;hATC	HAK	hAT		0.0126378	0.0203714	54	53		0.0140565	0.0359359	33	39							0.649349	0.830563	82	35		4.07749e-06	4.59463e-05	602.83	39.3963		1	1	25	3
94	112	GK-025A01		AT3G13030		DUF659;hATC	HAK	hAT		0.00856862	0.0146891	55	52		0.433586	0.556703	42	30							0.640671	0.830563	96	29		0.0128366	0.029859	409.428	7.18766		0.189598	0.736652	32	1
95	113	GK-267G02		AT3G13030		DUF659;hATC	HAK	hAT		0.00556583	0.0106415	57	51		0.000125414	0.00048918	25	46							0.526849	0.730335	90	26		0.00143573	0.00590857	513.871	43.527		1	1	26	3
96	117	GK-607D08		AT5G20880		Retrotrans_gag	-	LTR or DIRS		0.00374862	0.00778559	57	50		0.127477	0.241048	58	50							0.000125331	0.00114887	44	51		0.00225224	0.0073027	495.585	40.5555		1	1	23	3
97	118	GK-191E06		AT1G79740		DUF659;hATC	-	hAT		0.0693366	0.0936044	49	58		1	1	71	37							0.000526533	0.00361992	52	53		4.29404e-06	4.59463e-05	543.922	28.8617		1	1	22	4
98	119	GK-276C04		AT1G80020		hATC	hATC.4	hAT		0.476379	0.514489	41	66		0.381339	0.515055	77	31							9.64222e-05	0.00114887	47	54		0.498642	0.544436	374.089	39.9206		0.0464744	0.369683	34	0
99	120	GK-629D03		AT3G22220		DUF659;hATC	DUF659.2	hAT		0.0180181	0.0282023	54	54		0.401379	0.521793	63	45							0.749944	0.866728	68	27		0.002805	0.00882749	490.358	40.1619		0.408234	0.918456	33	2
100	121	GK-074H06		AT4G13120		hATC	-	hAT		4.19691e-18	1.51089e-16	96	11		5.74304e-09	5.42978e-08	27	80							0.250192	0.491448	94	22		0.0234513	0.0492017	426.92	29.5978		0.227564	0.736652	26	10
101	122	CS861665	SAIL_1253_H03	AT1G64255		MuDR;MULE	BRU	MULE		3.06647e-08	2.36556e-07	77	31		0.210834	0.353656	60	48							0.351249	0.623184	66	33		0.00556243	0.0160859	500.939	48.1252		0.671327	1	28	2
102	123	CS812326	SAIL_266_A06	AT1G64255		MuDR;MULE	BRU	MULE		0.00571486	0.0106415	56	51		0.265138	0.411558	61	47							0.371182	0.637968	60	15		3.93526e-09	2.10536e-07	625.521	25.5607		0.673181	1	26	2
103	124	CS827675		AT1G64250		MuDR;MULE	BRU	MULE		0.158957	0.193829	47	61		0.88606	0.913768	71	36							0.0535508	0.181157	88	15		0.0646923	0.113477	390.036	16.8132		1	1	19	3
Reference Lines
	135	016683C		AT5G35410						3.94652e-23	4.26224e-21	101	5
	136	SALK_137171		AT5G24270						1.08658e-06	5.58811e-06	71	34
	137	CS859749		AT5G24270						4.19691e-18	1.51089e-16	96	11
	139	127759C		AT1G12610						0.00856862	0.0146891	55	52
	140	SALK_114390		AT1G12610						0.000113361	0.000349799	65	43
	152	GABI-419-H03		AT5G42790											6.21885e-06	3.2338e-05	98	10
	154	SALK_065337C		AT5G42810																										0.00818011	0.0218818	502.684	51.7884
	156	SALK_102704		AT1G23010																										4.87182e-06	4.73895e-05	505.692	21.6804
	157	SALK_138670		AT1G71040																										6.41634e-06	5.72124e-05	510.817	23.51
	158	SALK_016297		AT1G23010																										2.07198e-10	2.21702e-08	654.203	23.3811
	988	CS871020		AT3G27660																0.00493938	0.0218744	15	43
	989	SALK_089531		AT3G55990																0.000184125	0.00228315	47	11
	990	SALK_087074		AT1G21910																0.000375858	0.00369247	54	15
	954	SALK_106253C		AT3G06510																					0.000183467	0.00144152	50	55
	955	SALK_000226		AT3G06510																					1.95394e-07	1.07467e-05	36	62
	134	Columbia-0		WT								35	70				70	38				40	40				73	26				345.54	15.51				27	4
	SEM=standard error of the mean
	M = manual / A = automatic or computational
