# Supplementary material for: Abiotic Stress Phenotypes Are Associated with Conserved Genes Derived from Transposable Elements
Source: Front Plant Sci. 2017 Nov 28;8:2027. doi: 10.3389/fpls.2017.02027 (PMC5715367; doi:10.3389/fpls.2017.02027)
Supplement: Supplementary file 3 [file Table3.XLSX]

## Sheet: Sheet1
Table S3: Description of the ETEs in highlighted groups of clusters in standard and stress conditions
Standard					Phosphate					Arsenic					Salt
Cluster	Line ID	Superfamily of ancestral TE	Locus		Cluster	Line ID	Superfamily of ancestral TE	Locus		Cluster	Line ID	Superfamily of ancestral TE	Locus		Cluster	Line ID	Superfamily of ancestral TE	Locus
α	46	PIF-Harbinger	AT5G41980		Ȣ	36	hAT	AT3G17450		ɵ	28	MULE	FRS1		β	121	hAT	AT4G13120
	47	PIF-Harbinger	AT3G55350			111	hAT	AT3G13020			5	MULE	FRS3			2	hAT	AT1G69950
	102	MULE	MUG2			113	hAT	AT3G13020			49	MULE	FRS7			73	hAT	AT1G69950
						28	MULE	FRS1			100	MULE	MUG1			9	hAT	AT1G5300
						21	MULE	FRS2			101	MULE	MUG1			41	hAT	AT1G80020
						72	MULE	FRS8			102	MULE	MUG2			8	MULE	FHY3
						93	MULE	AT1G49920			103	MULE	MUG2			25	MULE	FHY3
						122	MULE	AT1G64255			27	MULE	MUG5			49	MULE	FRS7
						123	MULE	AT1G64255			31	MULE	AT4G08220			50	MULE	FRS7
						54	PIF-Harbinger	AT5G41980			53	MULE	AT4G38170			66	MULE	FRS8
						157	-	Reference			34	MULE	AT5G50315			100	MULE	MUG1
						158	-	Reference			57	MULE	AT5G50315			101	MULE	MUG1
					Cluster	Line ID	Ancestral TE	Locus			18	hAT	AT1G18560			102	MULE	MUG2
					ƿ	118	hAT	AT1G79740			39	PIF-Harbinger	AT3G55350			103	MULE	MUG2
						24	MULE	AT4G08220			47	PIF-Harbinger	AT3G55350			16	MULE	MUG4
						97	MULE	AT5G41710			41	PIF-Harbinger	AT1G80020			17	MULE	MUG4
						25	MULE	FHY3			26	Retrotransposon	AT1G21260			27	MULE	MUG5
						13	MULE	FRS11			38	Retrotransposon	AT1G21260			106	MULE	MUG7
						52	MULE	FRS11			152	-	Reference			77	MULE	AT1G76320
						156	-	Reference		Cluster	Line ID	Ancestral TE	Locus			122	MULE	AT1G64255
										ø	73	hAT	AT1G69950			34	MULE	AT5G50315
											121	hAT	AT4G13120			46	PIF-Harbinger	AT5G41980
											90	MULE	AT1G64260			47	PIF-Harbinger	AT3G55350
										Cluster	Line ID	Ancestral TE	Locus			135	-	Reference
										ɛ	82	hAT	AT3G13020			136	-	Reference
											25	MULE	FHY3			137	-	Reference
											104	MULE	MUG7		Cluster	Line ID	Ancestral TE	Locus
											63	Retrotransposon	AT1G21290		ω	11	hAT	AT1G69950
																14	hAT	AT1G15300
																64	hAT	AT3G17450
																88	hAT	AT3G13030
																98	hAT	AT3G13010
																57	MULE	AT5G50315
																39	PIF-Harbinger	AT3G55350
																63	Retrotransposon	AT1G21290
															Cluster	Line ID	Ancestral TE	Locus
															σ	81	hAT	AT3G13020
																82	hAT	AT3G13020
																48	hAT	AT4G13120
																91	MULE	AT1G64260
																58	Retrotransposon	AT5G51080
																117	Retrotransposon	AT5G20880
																140	-	Reference
